# Supplementary material for: Promoter interactome of human embryonic stem cell-derived cardiomyocytes connects GWAS regions to cardiac gene networks
Source: Nat Commun. 2018 Jun 28;9:2526. doi: 10.1038/s41467-018-04931-0 (PMC6023870; doi:10.1038/s41467-018-04931-0)
Supplement: Supplementary file 4 — Supplementary Data 1 [file 41467_2018_4931_MOESM4_ESM.xlsx]

## Sheet: Sheet1
Supplementary Data 1
Promoter bait	Gene	cPIR	Average read count
chr1,100105296,100123456	PALMD	chr1,99245867,99246071	7.04157
chr1,100105296,100123456	PALMD	chr1,99648969,99649277	11.9707
chr1,100105296,100123456	PALMD	chr6,98980578,98985360	0.662192
chr1,100231938,100238252	FRRS1	chr1,101339592,101341443	8.80196
chr1,100231938,100238252	FRRS1	chr1,101345615,101345905	9.93288
chr1,100231938,100238252	FRRS1	chr1,101345906,101346086	9.93288
chr1,100231938,100238252	FRRS1	chr1,145072648,145074316	1.32438
chr1,100249523,100251737	RNU4-75P	chr1,100924129,100927802	5.28117
chr1,100249523,100251737	RNU4-75P	chr1,100928104,100929277	10.0207
chr1,100249523,100251737	RNU4-75P	chr1,101335813,101336502	10.3389
chr1,100249523,100251737	RNU4-75P	chr1,101336503,101339591	4.57702
chr1,100249523,100251737	RNU4-75P	chr1,101339592,101341443	3.81868
chr1,100249523,100251737	RNU4-75P	chr1,101345906,101346086	3.87286
chr1,100249523,100251737	RNU4-75P	chr1,101346087,101347711	3.31096
chr1,100249523,100251737	RNU4-75P	chr3,145628573,145629986	0.636447
chr1,100294153,100296677	AL451051.1	chr1,100904927,100910843	18.8725
chr1,100294153,100296677	AL451051.1	chr1,100910844,100914213	14.0018
chr1,100294153,100296677	AL451051.1	chr1,100914214,100919006	49.5953
chr1,100294153,100296677	AL451051.1	chr1,100919007,100919819	49.1464
chr1,100294153,100296677	AL451051.1	chr1,100922457,100924128	28.7214
chr1,100294153,100296677	AL451051.1	chr1,100924129,100927802	30.3908
chr1,100294153,100296677	AL451051.1	chr1,100928104,100929277	42.6241
chr1,100294153,100296677	AL451051.1	chr1,100929278,100930293	13.906
chr1,100294153,100296677	AL451051.1	chr1,101312244,101314011	9.85819
chr1,100294153,100296677	AL451051.1	chr1,101328762,101329860	8.44988
chr1,100294153,100296677	AL451051.1	chr1,101329861,101335812	10.264
chr1,100294153,100296677	AL451051.1	chr1,101335813,101336502	35.6773
chr1,100294153,100296677	AL451051.1	chr1,101336503,101339591	33.8911
chr1,100294153,100296677	AL451051.1	chr1,101339592,101341443	30.6459
chr1,100294153,100296677	AL451051.1	chr1,101341444,101342892	36.3056
chr1,100294153,100296677	AL451051.1	chr1,101342893,101345614	19.7849
chr1,100294153,100296677	AL451051.1	chr1,101345615,101345905	30.6703
chr1,100294153,100296677	AL451051.1	chr1,101345906,101346086	30.9208
chr1,100294153,100296677	AL451051.1	chr1,101346087,101347711	28.6208
chr1,100294153,100296677	AL451051.1	chr1,101347712,101351136	21.8017
chr1,100313162,100317801	AGL	chr1,100914214,100919006	49.2852
chr1,100313162,100317801	AGL	chr1,100919007,100919819	44.7657
chr1,100313162,100317801	AGL	chr1,100922457,100924128	38.6938
chr1,100313162,100317801	AGL	chr1,100924129,100927802	51.4369
chr1,100313162,100317801	AGL	chr1,100928104,100929277	57.9957
chr1,100313162,100317801	AGL	chr1,100929278,100930293	14.2371
chr1,100313162,100317801	AGL	chr1,101328762,101329860	11.9707
chr1,100313162,100317801	AGL	chr1,101329861,101335812	19.46
chr1,100313162,100317801	AGL	chr1,101335813,101336502	42.4981
chr1,100313162,100317801	AGL	chr1,101336503,101339591	34.0232
chr1,100313162,100317801	AGL	chr1,101339592,101341443	29.9227
chr1,100313162,100317801	AGL	chr1,101341444,101342892	19.46
chr1,100313162,100317801	AGL	chr1,101345615,101345905	25.3106
chr1,100313162,100317801	AGL	chr1,101346087,101347711	9.22848
chr1,100313162,100317801	AGL	chr1,145000515,145001022	1.32438
chr1,100313162,100317801	AGL	chr1,145040560,145043288	1.40831
chr1,100430956,100437855	RP5-884G6.2;SLC35A3	chr1,101335813,101336502	3.97315
chr1,100430956,100437855	RP5-884G6.2;SLC35A3	chr1,95618896,95619136	1.27289
chr1,100443653,100447447	RNU6-750P	chr1,101335813,101336502	1.90934
chr1,100443653,100447447	RNU6-750P	chr1,101345615,101345905	1.98658
chr1,100443653,100447447	RNU6-750P	chr1,101346087,101347711	2.22756
chr1,100443653,100447447	RNU6-750P	chr1,240867712,240870961	0.662192
chr1,100443653,100447447	RNU6-750P	chrX,21460434,21460674	0.704157
chr1,100466106,100472450	RNU6-1318P	chr1,101335813,101336502	4.96644
chr1,100466106,100472450	RNU6-1318P	chr1,101339592,101341443	4.13691
chr1,100466106,100472450	RNU6-1318P	chr1,101345615,101345905	3.64206
chr1,100466106,100472450	RNU6-1318P	chr1,109339155,109342507	1.32438
chr1,100466106,100472450	RNU6-1318P	chr1,61892660,61894621	1.05623
chr1,100466106,100472450	RNU6-1318P	chr1,90338404,90341695	1.32438
chr1,100502333,100509270	HIAT1	chr1,100914214,100919006	5.4098
chr1,100502333,100509270	HIAT1	chr1,100919820,100922456	5.63325
chr1,100502333,100509270	HIAT1	chr1,100922457,100924128	8.80196
chr1,100502333,100509270	HIAT1	chr1,100924129,100927802	5.63325
chr1,100502333,100509270	HIAT1	chr1,100928104,100929277	11.0642
chr1,100502333,100509270	HIAT1	chr1,101329861,101335812	3.52078
chr1,100502333,100509270	HIAT1	chr1,101335813,101336502	8.59214
chr1,100502333,100509270	HIAT1	chr1,101336503,101339591	6.47967
chr1,100502333,100509270	HIAT1	chr1,101339592,101341443	3.50046
chr1,100502333,100509270	HIAT1	chr1,101341444,101342892	6.82429
chr1,100596834,100598665	SASS6	chr1,100904927,100910843	17.5481
chr1,100596834,100598665	SASS6	chr1,100919007,100919819	13.7311
chr1,100596834,100598665	SASS6	chr1,100924129,100927802	27.9682
chr1,100596834,100598665	SASS6	chr1,100927803,100928103	14.4352
chr1,100596834,100598665	SASS6	chr1,100928104,100929277	42.4318
chr1,100596834,100598665	SASS6	chr1,101329861,101335812	14.293
chr1,100596834,100598665	SASS6	chr1,101335813,101336502	19.1289
chr1,100596834,100598665	SASS6	chr1,101336503,101339591	24.9043
chr1,100596834,100598665	SASS6	chr1,101341444,101342892	6.33741
chr1,100596834,100598665	SASS6	chr1,101345906,101346086	7.04157
chr1,100596834,100598665	SASS6	chr1,101346087,101347711	13.6486
chr1,100596834,100598665	SASS6	chr1,101347712,101351136	12.668
chr1,100596834,100598665	SASS6	chr1,145021291,145023336	1.32438
chr1,100596834,100598665	SASS6	chr1,145035497,145037617	1.40831
chr1,100596834,100598665	SASS6	chr1,179830504,179834056	0.993288
chr1,100596834,100598665	SASS6	chr1,68206922,68208143	1.32438
chr1,100596834,100598665	SASS6	chr1,78294781,78297015	1.40831
chr1,100598666,100607640	TRMT13	chr1,100267117,100267926	16.1956
chr1,100598666,100607640	TRMT13	chr1,100342083,100342426	40.5335
chr1,100598666,100607640	TRMT13	chr1,100349475,100349892	38.2841
chr1,100598666,100607640	TRMT13	chr1,100355956,100357308	20.8591
chr1,100598666,100607640	TRMT13	chr1,100357309,100358247	19.0934
chr1,100598666,100607640	TRMT13	chr1,100891299,100892401	33.664
chr1,100598666,100607640	TRMT13	chr1,100904927,100910843	16.8998
chr1,100598666,100607640	TRMT13	chr1,100910844,100914213	16.2294
chr1,100598666,100607640	TRMT13	chr1,100914214,100919006	31.7571
chr1,100598666,100607640	TRMT13	chr1,100919007,100919819	35.2399
chr1,100598666,100607640	TRMT13	chr1,100922457,100924128	31.6193
chr1,100598666,100607640	TRMT13	chr1,100924129,100927802	45.6235
chr1,100598666,100607640	TRMT13	chr1,100927803,100928103	14.9565
chr1,100598666,100607640	TRMT13	chr1,100928104,100929277	47.7022
chr1,100598666,100607640	TRMT13	chr1,100929278,100930293	29.0735
chr1,100598666,100607640	TRMT13	chr1,101328762,101329860	7.61521
chr1,100598666,100607640	TRMT13	chr1,101335813,101336502	37.4653
chr1,100598666,100607640	TRMT13	chr1,101336503,101339591	27.9423
chr1,100598666,100607640	TRMT13	chr1,101339592,101341443	27.8387
chr1,100598666,100607640	TRMT13	chr1,101341444,101342892	27.5841
chr1,100598666,100607640	TRMT13	chr1,101342893,101345614	23.108
chr1,100598666,100607640	TRMT13	chr1,101345615,101345905	35.7707
chr1,100598666,100607640	TRMT13	chr1,101345906,101346086	25.8509
chr1,100598666,100607640	TRMT13	chr1,101346087,101347711	17.2112
chr1,100598666,100607640	TRMT13	chr1,101347712,101351136	9.86493
chr1,100598666,100607640	TRMT13	chr1,237895132,237897492	0.954671
chr1,100598666,100607640	TRMT13	chr1,94360130,94362820	1.90934
chr1,100634352,100646989	LRRC39	chr1,100349893,100351326	5.98533
chr1,100634352,100646989	LRRC39	chr1,101326703,101328761	3.18224
chr1,100634352,100646989	LRRC39	chr1,101335813,101336502	8.97873
chr1,100634352,100646989	LRRC39	chr1,101339592,101341443	3.52078
chr1,100634352,100646989	LRRC39	chr1,101345615,101345905	7.14252
chr1,100634352,100646989	LRRC39	chr1,101345906,101346086	6.63531
chr1,100634352,100646989	LRRC39	chr1,101346087,101347711	2.86401
chr1,100634352,100646989	LRRC39	chr1,101347712,101351136	2.97987
chr1,100726257,100738062	RP11-305E17.6;RTCA	chr1,100267927,100270817	3.18224
chr1,100726257,100738062	RP11-305E17.6;RTCA	chr1,100924129,100927802	8.27381
chr1,100726257,100738062	RP11-305E17.6;RTCA	chr1,101335813,101336502	2.64877
chr1,100726257,100738062	RP11-305E17.6;RTCA	chr1,101336503,101339591	2.81663
chr1,100726257,100738062	RP11-305E17.6;RTCA	chr1,101339592,101341443	9.3227
chr1,100726257,100738062	RP11-305E17.6;RTCA	chr1,101341444,101342892	2.86401
chr1,100726257,100738062	RP11-305E17.6;RTCA	chr1,101342893,101345614	2.64877
chr1,100726257,100738062	RP11-305E17.6;RTCA	chr1,101345615,101345905	3.1687
chr1,100726257,100738062	RP11-305E17.6;RTCA	chr1,94875511,94876093	1.40831
chr1,100738063,100748239	MIR553	chr1,100267117,100267926	5.63325
chr1,100738063,100748239	MIR553	chr1,100342083,100342426	6.36447
chr1,100738063,100748239	MIR553	chr1,101335813,101336502	23.0193
chr1,100738063,100748239	MIR553	chr1,101336503,101339591	6.29083
chr1,100738063,100748239	MIR553	chr1,101341444,101342892	15.2925
chr1,100738063,100748239	MIR553	chr1,101342893,101345614	5.28117
chr1,100738063,100748239	MIR553	chr1,101345615,101345905	4.9291
chr1,100738063,100748239	MIR553	chr1,101345906,101346086	4.13691
chr1,100802776,100812107	CDC14A;RP5-837M10.2	chr1,100293369,100294152	2.54579
chr1,100802776,100812107	CDC14A;RP5-837M10.2	chr1,100317802,100318620	2.22756
chr1,100802776,100812107	CDC14A;RP5-837M10.2	chr1,101328762,101329860	2.22756
chr1,10085512,10094202	UBE4B	chr1,10198793,10200583	28.1432
chr1,10085512,10094202	UBE4B	chr1,10331089,10332068	13.7311
chr1,10085512,10094202	UBE4B	chr1,10337905,10339271	13.3654
chr1,10085512,10094202	UBE4B	chr1,10381622,10383892	22.7226
chr1,10085512,10094202	UBE4B	chr1,10383893,10386967	9.85819
chr1,10085512,10094202	UBE4B	chr1,10386968,10388362	13.6836
chr1,10085512,10094202	UBE4B	chr1,10390257,10390527	42.6952
chr1,10085512,10094202	UBE4B	chr1,10390528,10390714	36.2026
chr1,10085512,10094202	UBE4B	chr1,10390715,10398375	36.7551
chr1,10085512,10094202	UBE4B	chr1,10398376,10399464	49.4916
chr1,10085512,10094202	UBE4B	chr1,10399524,10399824	52.2135
chr1,10085512,10094202	UBE4B	chr1,10399825,10405839	12.2506
chr1,10085512,10094202	UBE4B	chr1,10475641,10476631	9.15404
chr1,10085512,10094202	UBE4B	chr1,10489100,10489444	8.2774
chr1,100951241,100958750	RP5-837M10.4	chr1,100267117,100267926	13.7243
chr1,100951241,100958750	RP5-837M10.4	chr1,100267927,100270817	5.09158
chr1,100951241,100958750	RP5-837M10.4	chr1,100293369,100294152	7.31914
chr1,100951241,100958750	RP5-837M10.4	chr1,101312244,101314011	14.0831
chr1,100951241,100958750	RP5-837M10.4	chr1,101314012,101314965	26.8798
chr1,100951241,100958750	RP5-837M10.4	chr1,101326703,101328761	42.1914
chr1,100951241,100958750	RP5-837M10.4	chr1,101328762,101329860	40.7912
chr1,100951241,100958750	RP5-837M10.4	chr1,101329861,101335812	38.4783
chr1,100951241,100958750	RP5-837M10.4	chr1,101335813,101336502	49.4971
chr1,100951241,100958750	RP5-837M10.4	chr1,101336503,101339591	35.1931
chr1,100951241,100958750	RP5-837M10.4	chr1,101339592,101341443	26.7277
chr1,100951241,100958750	RP5-837M10.4	chr1,101341444,101342892	42.6491
chr1,100951241,100958750	RP5-837M10.4	chr1,101342893,101345614	25.4038
chr1,100951241,100958750	RP5-837M10.4	chr1,101345615,101345905	47.7475
chr1,100951241,100958750	RP5-837M10.4	chr1,101345906,101346086	36.1187
chr1,100951241,100958750	RP5-837M10.4	chr1,101346087,101347711	39.9625
chr1,100951241,100958750	RP5-837M10.4	chr1,101347712,101351136	10.2103
chr1,100951241,100958750	RP5-837M10.4	chr1,94901178,94906617	1.90934
chr1,101000525,101008738	GPR88	chr1,100267117,100267926	12.3498
chr1,101000525,101008738	GPR88	chr1,101326703,101328761	59.677
chr1,101000525,101008738	GPR88	chr1,101328762,101329860	53.7763
chr1,101000525,101008738	GPR88	chr1,101329861,101335812	25.3361
chr1,101000525,101008738	GPR88	chr1,101335813,101336502	52.5365
chr1,101000525,101008738	GPR88	chr1,101336503,101339591	15.2304
chr1,101000525,101008738	GPR88	chr1,101339592,101341443	25.6204
chr1,101000525,101008738	GPR88	chr1,101341444,101342892	13.0472
chr1,101000525,101008738	GPR88	chr1,101345615,101345905	42.5307
chr1,101185010,101186035	VCAM1	chr1,100924129,100927802	25.7017
chr1,101185010,101186035	VCAM1	chr1,100927803,100928103	60.8282
chr1,101185010,101186035	VCAM1	chr1,100928104,100929277	125.005
chr1,101185010,101186035	VCAM1	chr1,100929278,100930293	129.069
chr1,101185010,101186035	VCAM1	chr1,100930294,100937440	30.2312
chr1,101185010,101186035	VCAM1	chr1,100938319,100943002	64.0985
chr1,101185010,101186035	VCAM1	chr1,101326703,101328761	180.882
chr1,101185010,101186035	VCAM1	chr1,101328762,101329860	194.53
chr1,101185010,101186035	VCAM1	chr1,144939283,144941764	1.40831
chr1,101185010,101186035	VCAM1	chr1,145043289,145043514	1.27289
chr1,101360898,101363055	EXTL2;SLC30A7	chr1,100267117,100267926	7.39364
chr1,101360898,101363055	EXTL2;SLC30A7	chr1,100293369,100294152	8.6085
chr1,101360898,101363055	EXTL2;SLC30A7	chr1,100304427,100308093	7.74572
chr1,101360898,101363055	EXTL2;SLC30A7	chr1,101703633,101709881	20.8591
chr1,101360898,101363055	EXTL2;SLC30A7	chr1,101746750,101748820	36.5813
chr1,101360898,101363055	EXTL2;SLC30A7	chr1,101748821,101750938	75.5856
chr1,101360898,101363055	EXTL2;SLC30A7	chr1,101750939,101751835	47.4003
chr1,101360898,101363055	EXTL2;SLC30A7	chr1,101751836,101752108	42.998
chr1,101360898,101363055	EXTL2;SLC30A7	chr1,101760760,101763517	42.6459
chr1,101360898,101363055	EXTL2;SLC30A7	chr1,101763518,101765612	22.1834
chr1,101460862,101461280	RP11-421L21.2	chr1,101709882,101711155	34.8558
chr1,101460862,101461280	RP11-421L21.2	chr1,101719513,101726506	24.5032
chr1,101460862,101461280	RP11-421L21.2	chr1,101726507,101728686	47.8081
chr1,101460862,101461280	RP11-421L21.2	chr1,101728687,101735992	21.9574
chr1,101460862,101461280	RP11-421L21.2	chr1,101735993,101736424	25.1397
chr1,101460862,101461280	RP11-421L21.2	chr1,101736425,101745732	18.1387
chr1,101460862,101461280	RP11-421L21.2	chr1,101745733,101746749	49.6536
chr1,101460862,101461280	RP11-421L21.2	chr1,101746750,101748820	46.745
chr1,101460862,101461280	RP11-421L21.2	chr1,101748821,101750938	95.5092
chr1,101460862,101461280	RP11-421L21.2	chr1,101750939,101751835	49.9847
chr1,101460862,101461280	RP11-421L21.2	chr1,101751836,101752108	23.5892
chr1,101460862,101461280	RP11-421L21.2	chr1,101756741,101760759	21.1902
chr1,101460862,101461280	RP11-421L21.2	chr1,101763518,101765612	46.4559
chr1,101460862,101461280	RP11-421L21.2	chr1,70754852,70755744	1.40831
chr1,101490474,101494238	DPH5;RP11-421L21.3	chr1,101390715,101391754	30.2787
chr1,101490474,101494238	DPH5;RP11-421L21.3	chr1,101391755,101393565	30.6308
chr1,101490474,101494238	DPH5;RP11-421L21.3	chr1,101703633,101709881	78.8687
chr1,101490474,101494238	DPH5;RP11-421L21.3	chr1,101709882,101711155	95.7611
chr1,101490474,101494238	DPH5;RP11-421L21.3	chr1,101711156,101711720	63.3311
chr1,101490474,101494238	DPH5;RP11-421L21.3	chr1,101711721,101713568	54.2664
chr1,101490474,101494238	DPH5;RP11-421L21.3	chr1,101717314,101718403	15.8435
chr1,101490474,101494238	DPH5;RP11-421L21.3	chr1,101728687,101735992	32.1606
chr1,101490474,101494238	DPH5;RP11-421L21.3	chr1,101735993,101736424	56.7195
chr1,101490474,101494238	DPH5;RP11-421L21.3	chr1,101745733,101746749	53.7573
chr1,101490474,101494238	DPH5;RP11-421L21.3	chr1,101746750,101748820	59.968
chr1,101490474,101494238	DPH5;RP11-421L21.3	chr1,101748821,101750938	73.2896
chr1,101490474,101494238	DPH5;RP11-421L21.3	chr1,101750939,101751835	79.5857
chr1,101490474,101494238	DPH5;RP11-421L21.3	chr1,101751836,101752108	73.968
chr1,101490474,101494238	DPH5;RP11-421L21.3	chr1,101752109,101756740	13.2438
chr1,101490474,101494238	DPH5;RP11-421L21.3	chr1,101756741,101760759	13.379
chr1,101490474,101494238	DPH5;RP11-421L21.3	chr1,101760760,101763517	16.1956
chr1,101490474,101494238	DPH5;RP11-421L21.3	chr1,101763518,101765612	43.2653
chr1,101490474,101494238	DPH5;RP11-421L21.3	chr1,101765613,101766168	11.9707
chr1,101490474,101494238	DPH5;RP11-421L21.3	chr1,237146129,237151486	0.993288
chr1,101490474,101494238	DPH5;RP11-421L21.3	chr1,95661519,95663110	1.65548
chr1,101596382,101602313	SCARNA16	chr1,101380305,101382588	14.6383
chr1,101596382,101602313	SCARNA16	chr1,101382589,101383002	32.4193
chr1,101596382,101602313	SCARNA16	chr1,101383003,101390714	16.5548
chr1,101596382,101602313	SCARNA16	chr1,101390715,101391754	83.3484
chr1,101596382,101602313	SCARNA16	chr1,101391755,101393565	88.5665
chr1,101596382,101602313	SCARNA16	chr1,101393566,101394414	93.3948
chr1,101596382,101602313	SCARNA16	chr1,101394415,101395820	55.442
chr1,101596382,101602313	SCARNA16	chr1,101400613,101403348	19.5347
chr1,101596382,101602313	SCARNA16	chr1,101703633,101709881	126.46
chr1,101596382,101602313	SCARNA16	chr1,101709882,101711155	144.776
chr1,101596382,101602313	SCARNA16	chr1,101711156,101711720	111.837
chr1,101596382,101602313	SCARNA16	chr1,101745733,101746749	88.471
chr1,101596382,101602313	SCARNA16	chr1,101746750,101748820	89.5719
chr1,101596382,101602313	SCARNA16	chr1,101748821,101750938	133.937
chr1,101596382,101602313	SCARNA16	chr1,101750939,101751835	120.68
chr1,101596382,101602313	SCARNA16	chr1,101751836,101752108	140.774
chr1,101596382,101602313	SCARNA16	chr1,101752109,101756740	68.1973
chr1,101596382,101602313	SCARNA16	chr1,101760760,101763517	26.1566
chr1,101596382,101602313	SCARNA16	chr1,101763518,101765612	23.5892
chr1,101596382,101602313	SCARNA16	chr1,117644458,117650059	1.32438
chr1,101596382,101602313	SCARNA16	chr1,95663111,95672171	1.65548
chr1,10221034,10226462	RNU6-828P	chr1,10390257,10390527	19.3643
chr1,102321499,102327220	RNU6-352P	chr1,104003974,104004753	12.3499
chr1,102321499,102327220	RNU6-352P	chr1,104012764,104014921	6.29083
chr1,102321499,102327220	RNU6-352P	chr1,104014922,104016538	5.72802
chr1,102321499,102327220	RNU6-352P	chr1,104016539,104017837	6.68949
chr1,102321499,102327220	RNU6-352P	chr1,104031072,104033320	4.96644
chr1,102321499,102327220	RNU6-352P	chr1,104050361,104051191	11.2619
chr1,102461469,102463389	OLFM3	chr11,86764436,86767463	0.954671
chr1,103573294,103579205	COL11A1	chr1,104002028,104003973	64.9283
chr1,103573294,103579205	COL11A1	chr1,104003974,104004753	190.156
chr1,103573294,103579205	COL11A1	chr1,104004754,104007861	98.6318
chr1,103573294,103579205	COL11A1	chr1,104007862,104010404	93.6574
chr1,103573294,103579205	COL11A1	chr1,104010405,104010788	74.9403
chr1,103573294,103579205	COL11A1	chr1,104010856,104012670	82.2664
chr1,103573294,103579205	COL11A1	chr1,104012764,104014921	38.3426
chr1,103573294,103579205	COL11A1	chr1,104014922,104016538	66.7165
chr1,103573294,103579205	COL11A1	chr1,104016539,104017837	51.0002
chr1,103573294,103579205	COL11A1	chr1,104024535,104027722	12.4107
chr1,103573294,103579205	COL11A1	chr1,104033321,104035027	17.5023
chr1,103573294,103579205	COL11A1	chr1,104041011,104041662	17.2518
chr1,103573294,103579205	COL11A1	chr1,104046495,104049981	32.3234
chr1,103573294,103579205	COL11A1	chr1,104049982,104050360	53.0666
chr1,103573294,103579205	COL11A1	chr1,104050361,104051191	14.7873
chr1,103573294,103579205	COL11A1	chr1,104051192,104059749	27.8006
chr1,103573294,103579205	COL11A1	chr1,188034495,188036381	0.954671
chr1,103573294,103579205	COL11A1	chr11,86764436,86767463	5.73689
chr1,103573294,103579205	COL11A1	chr6,146833163,146835594	0.704157
chr1,103573294,103579205	COL11A1	chr8,115463115,115468617	0.662192
chr1,104064837,104072493	RN7SKP285;RNPC3;RP11-153F1.1	chr1,101773252,101776530	3.52078
chr1,104064837,104072493	RN7SKP285;RNPC3;RP11-153F1.1	chr1,101920706,101922282	3.31096
chr1,104064837,104072493	RN7SKP285;RNPC3;RP11-153F1.1	chr1,101954229,101956593	3.18224
chr1,104064837,104072493	RN7SKP285;RNPC3;RP11-153F1.1	chr1,101956762,101959291	3.1687
chr1,104064837,104072493	RN7SKP285;RNPC3;RP11-153F1.1	chr1,101985333,101987594	10.3241
chr1,104064837,104072493	RN7SKP285;RNPC3;RP11-153F1.1	chr1,102168969,102177584	3.52078
chr1,104064837,104072493	RN7SKP285;RNPC3;RP11-153F1.1	chr1,102228195,102229087	4.13691
chr1,104064837,104072493	RN7SKP285;RNPC3;RP11-153F1.1	chr1,102255378,102257465	3.52078
chr1,104064837,104072493	RN7SKP285;RNPC3;RP11-153F1.1	chr1,102265208,102266462	3.64206
chr1,104064837,104072493	RN7SKP285;RNPC3;RP11-153F1.1	chr1,102282245,102284327	6.70302
chr1,104064837,104072493	RN7SKP285;RNPC3;RP11-153F1.1	chr1,102316321,102319497	3.97315
chr1,104064837,104072493	RN7SKP285;RNPC3;RP11-153F1.1	chr1,102461055,102461275	3.97315
chr1,104064837,104072493	RN7SKP285;RNPC3;RP11-153F1.1	chr1,103570533,103572552	9.86493
chr1,104064837,104072493	RN7SKP285;RNPC3;RP11-153F1.1	chr1,103572553,103573293	21.4466
chr1,104093605,104100407	AMY2B;RNPC3	chr1,101956594,101956761	2.11247
chr1,104093605,104100407	AMY2B;RNPC3	chr1,106780234,106780994	1.76039
chr1,104093605,104100407	AMY2B;RNPC3	chr1,78154215,78155825	1.05623
chr1,10494029,10510019	APITD1-CORT;APITD1;CORT	chr19,10686370,10704753	0.704157
chr1,10531217,10535627	DFFA;PEX14	chr1,110334898,110343179	0.954671
chr1,10731688,10744380	NA	chr1,10574841,10580991	5.4098
chr1,10731688,10744380	NA	chr1,10580992,10583123	5.62863
chr1,10731688,10744380	NA	chr1,10583124,10583294	18.6664
chr1,10731688,10744380	NA	chr1,10583333,10583831	5.28117
chr1,10731688,10744380	NA	chr1,10589924,10590790	21.1018
chr1,10731688,10744380	NA	chr1,10590791,10594115	24.171
chr1,10731688,10744380	NA	chr1,10594116,10596796	5.28117
chr1,10731688,10744380	NA	chr1,10596797,10597064	24.0221
chr1,10731688,10744380	NA	chr1,10598681,10599973	12.681
chr1,10731688,10744380	NA	chr1,10842999,10844386	10.5014
chr1,10731688,10744380	NA	chr1,10911432,10912359	4.96644
chr1,10751037,10767516	CASZ1	chr1,10574841,10580991	8.44988
chr1,10751037,10767516	CASZ1	chr1,10580992,10583123	39.6605
chr1,10751037,10767516	CASZ1	chr1,10583124,10583294	24.3945
chr1,10751037,10767516	CASZ1	chr1,10583333,10583831	23.4399
chr1,10751037,10767516	CASZ1	chr1,10583832,10584311	20.1222
chr1,10751037,10767516	CASZ1	chr1,10584312,10589923	12.3227
chr1,10751037,10767516	CASZ1	chr1,10589924,10590790	48.2025
chr1,10751037,10767516	CASZ1	chr1,10590791,10594115	47.9846
chr1,10751037,10767516	CASZ1	chr1,10594116,10596796	11.456
chr1,10751037,10767516	CASZ1	chr1,10596797,10597064	14.2371
chr1,10751037,10767516	CASZ1	chr1,10597065,10597534	22.4818
chr1,10751037,10767516	CASZ1	chr1,10598681,10599973	26.3923
chr1,10751037,10767516	CASZ1	chr1,10599974,10600450	10.5951
chr1,10751037,10767516	CASZ1	chr1,10842999,10844386	84.7674
chr1,10751037,10767516	CASZ1	chr1,10903845,10907987	13.379
chr1,10751037,10767516	CASZ1	chr1,10911432,10912359	26.7277
chr1,107597030,107599359	PRMT6	chr1,106902113,106902637	7.94631
chr1,107679340,107685361	NTNG1	chr1,104316727,104319405	3.81868
chr1,107679340,107685361	NTNG1	chr1,104326790,104327807	3.97315
chr1,107679340,107685361	NTNG1	chr1,104327808,104334781	7.33947
chr1,107679340,107685361	NTNG1	chr1,104334782,104336309	8.15613
chr1,107679340,107685361	NTNG1	chr1,104336310,104340222	3.31096
chr1,107679340,107685361	NTNG1	chr1,105194514,105196445	6.36447
chr1,107679340,107685361	NTNG1	chr1,105305664,105306569	9.73979
chr1,107679340,107685361	NTNG1	chr1,105324795,105326264	23.0274
chr1,107679340,107685361	NTNG1	chr1,105326309,105328364	21.2894
chr1,107679340,107685361	NTNG1	chr1,105328365,105329162	11.9545
chr1,107679340,107685361	NTNG1	chr1,105329163,105332924	16.4293
chr1,107679340,107685361	NTNG1	chr1,105349923,105350371	4.57702
chr1,107679340,107685361	NTNG1	chr1,106253176,106253974	7.39364
chr1,107679340,107685361	NTNG1	chr1,106553285,106555688	21.1784
chr1,107679340,107685361	NTNG1	chr1,106555689,106558130	21.1155
chr1,107679340,107685361	NTNG1	chr1,106578438,106580423	10.5014
chr1,107679340,107685361	NTNG1	chr1,106580424,106581416	13.379
chr1,107679340,107685361	NTNG1	chr1,106581417,106581865	9.15404
chr1,107679340,107685361	NTNG1	chr1,106584099,106584753	21.6663
chr1,107679340,107685361	NTNG1	chr1,106584886,106585816	11.9707
chr1,107679340,107685361	NTNG1	chr1,106591933,106592873	10.9262
chr1,10781224,10787574	NA	chr1,10580992,10583123	58.4033
chr1,10781224,10787574	NA	chr1,10583124,10583294	55.7391
chr1,10781224,10787574	NA	chr1,10583333,10583831	33.4755
chr1,10781224,10787574	NA	chr1,10583832,10584311	18.8725
chr1,10781224,10787574	NA	chr1,10584312,10589923	16.2294
chr1,10781224,10787574	NA	chr1,10589924,10590790	67.5785
chr1,10781224,10787574	NA	chr1,10590791,10594115	72.9612
chr1,10781224,10787574	NA	chr1,10594116,10596796	17.6039
chr1,10781224,10787574	NA	chr1,10598681,10599973	37.5116
chr1,10781224,10787574	NA	chr1,10842999,10844386	166.265
chr1,10781224,10787574	NA	chr1,145025986,145035496	1.05623
chr1,10781224,10787574	NA	chr1,236853708,236858361	0.993288
chr1,107988292,107992191	AC114491.1	chr1,104519758,104520403	2.22756
chr1,107988292,107992191	AC114491.1	chr1,106600446,106605000	4.57702
chr1,107988292,107992191	AC114491.1	chr1,108290419,108291822	15.1394
chr1,107988292,107992191	AC114491.1	chr1,49825424,49826897	1.05623
chr1,107988292,107992191	AC114491.1	chr19,22991541,23004500	0.662192
chr1,108107960,108117229	NA	chr1,104590089,104590665	2.22756
chr1,108107960,108117229	NA	chr1,104603625,104605913	2.22756
chr1,108107960,108117229	NA	chr1,105276744,105277375	2.22756
chr1,108107960,108117229	NA	chr1,105283759,105285081	2.46455
chr1,108107960,108117229	NA	chr1,106584099,106584753	5.28117
chr1,108107960,108117229	NA	chr1,51644001,51646426	1.05623
chr1,10844387,10859919	CASZ1	chr1,10552131,10554096	7.39364
chr1,10844387,10859919	CASZ1	chr1,10557883,10574840	7.39364
chr1,10844387,10859919	CASZ1	chr1,10574841,10580991	15.6501
chr1,10844387,10859919	CASZ1	chr1,10580992,10583123	44.6722
chr1,10844387,10859919	CASZ1	chr1,10583124,10583294	46.9174
chr1,10844387,10859919	CASZ1	chr1,10583333,10583831	38.0484
chr1,10844387,10859919	CASZ1	chr1,10583832,10584311	26.8556
chr1,10844387,10859919	CASZ1	chr1,10584312,10589923	9.27069
chr1,10844387,10859919	CASZ1	chr1,10589924,10590790	49.9419
chr1,10844387,10859919	CASZ1	chr1,10590791,10594115	47.8044
chr1,10844387,10859919	CASZ1	chr1,10594116,10596796	32.6149
chr1,10844387,10859919	CASZ1	chr1,10596797,10597064	39.6361
chr1,10844387,10859919	CASZ1	chr1,10597065,10597534	19.2695
chr1,10844387,10859919	CASZ1	chr1,10598681,10599973	35.6386
chr1,10844387,10859919	CASZ1	chr1,10599974,10600450	19.875
chr1,10844387,10859919	CASZ1	chr1,10613545,10614570	8.9396
chr1,10844387,10859919	CASZ1	chr1,150413492,150416612	0.993288
chr1,10844387,10859919	CASZ1	chr1,156740951,156751245	0.993288
chr1,108497627,108507082	VAV3-AS1;VAV3	chr1,48651931,48653902	0.993288
chr1,108497627,108507082	VAV3-AS1;VAV3	chr1,48899024,48901943	0.993288
chr1,108497627,108507082	VAV3-AS1;VAV3	chr1,49783968,49791617	1.05623
chr1,108497627,108507082	VAV3-AS1;VAV3	chr1,49996160,49998395	0.954671
chr1,108497627,108507082	VAV3-AS1;VAV3	chr8,120645562,120647445	0.993288
chr1,108507083,108511712	VAV3	chr1,108661501,108661815	27.8142
chr1,108507083,108511712	VAV3	chr1,85506196,85506496	1.27289
chr1,108741258,108748408	RP11-483I13.5;SLC25A24	chr1,119827974,119834098	0.993288
chr1,109102497,109108895	FAM102B	chr1,120365922,120367931	0.993288
chr1,10912360,10929312	NA	chr1,10549426,10550232	5.95973
chr1,10912360,10929312	NA	chr1,10550233,10552130	6.62192
chr1,10912360,10929312	NA	chr1,10552131,10554096	27.8651
chr1,10912360,10929312	NA	chr1,10554097,10557882	14.285
chr1,10912360,10929312	NA	chr1,10557883,10574840	25.429
chr1,10912360,10929312	NA	chr1,10574841,10580991	39.0695
chr1,10912360,10929312	NA	chr1,10580992,10583123	54.2692
chr1,10912360,10929312	NA	chr1,10583124,10583294	75.3128
chr1,10912360,10929312	NA	chr1,10583333,10583831	61.6073
chr1,10912360,10929312	NA	chr1,10583832,10584311	41.1724
chr1,10912360,10929312	NA	chr1,10584312,10589923	41.1142
chr1,10912360,10929312	NA	chr1,10589924,10590790	66.0333
chr1,10912360,10929312	NA	chr1,10590791,10594115	78.7089
chr1,10912360,10929312	NA	chr1,10594116,10596796	51.2798
chr1,10912360,10929312	NA	chr1,10596797,10597064	54.3904
chr1,10912360,10929312	NA	chr1,10597065,10597534	39.0044
chr1,10912360,10929312	NA	chr1,10597535,10598680	37.4329
chr1,10912360,10929312	NA	chr1,10598681,10599973	53.1642
chr1,10912360,10929312	NA	chr1,10599974,10600450	37.6367
chr1,10912360,10929312	NA	chr1,10600451,10600767	10.5014
chr1,10912360,10929312	NA	chr1,10613545,10614570	26.9572
chr1,10912360,10929312	NA	chr1,10627345,10629923	8.80196
chr1,10912360,10929312	NA	chr1,10647565,10648421	17.7625
chr1,10912360,10929312	NA	chr1,10662492,10663533	22.3951
chr1,10912360,10929312	NA	chr1,10704811,10710490	23.3755
chr1,10912360,10929312	NA	chr1,10710491,10714753	39.3341
chr1,10912360,10929312	NA	chr1,10714754,10724654	23.2699
chr1,10912360,10929312	NA	chr1,10728253,10731687	27.0378
chr1,10912360,10929312	NA	chr1,10744381,10751036	15.8435
chr1,109202150,109204779	HENMT1	chr1,47718351,47724582	1.05623
chr1,109202150,109204779	HENMT1	chr1,97290924,97291228	1.32438
chr1,109225380,109237643	PRPF38B	chr1,109439492,109439719	17.8205
chr1,109225380,109237643	PRPF38B	chr1,51129990,51133485	1.05623
chr1,109225380,109237643	PRPF38B	chr1,99594921,99596232	1.40831
chr1,109250889,109262257	FNDC7	chr1,76744966,76746852	0.954671
chr1,109250889,109262257	FNDC7	chr1,85870046,85871188	0.993288
chr1,109276122,109282928	RP11-293A10.3	chr1,69651662,69653572	1.05623
chr1,109283997,109290654	STXBP3	chr1,145077349,145079961	1.27289
chr1,109283997,109290654	STXBP3	chr1,78265658,78268856	1.05623
chr1,109283997,109290654	STXBP3	chr1,78287597,78289162	1.40831
chr1,109393600,109400548	AKNAD1;SPATA42	chr1,145077349,145079961	1.59112
chr1,109393600,109400548	AKNAD1;SPATA42	chr1,14561818,14562009	1.05623
chr1,109393600,109400548	AKNAD1;SPATA42	chr1,47842969,47843302	0.954671
chr1,109407867,109428951	GPSM2	chr1,109404521,109406624	57.7137
chr1,10957709,10966373	NA	chr1,10549426,10550232	10.2103
chr1,10957709,10966373	NA	chr1,10550233,10552130	12.5817
chr1,10957709,10966373	NA	chr1,10552131,10554096	26.0114
chr1,10957709,10966373	NA	chr1,10554097,10557882	13.0472
chr1,10957709,10966373	NA	chr1,10574841,10580991	48.4875
chr1,10957709,10966373	NA	chr1,10580992,10583123	63.2675
chr1,10957709,10966373	NA	chr1,10583124,10583294	83.6543
chr1,10957709,10966373	NA	chr1,10583333,10583831	64.5011
chr1,10957709,10966373	NA	chr1,10583832,10584311	47.5524
chr1,10957709,10966373	NA	chr1,10584312,10589923	10.9144
chr1,10957709,10966373	NA	chr1,10589924,10590790	57.3003
chr1,10957709,10966373	NA	chr1,10590791,10594115	66.009
chr1,10957709,10966373	NA	chr1,10594116,10596796	55.1519
chr1,10957709,10966373	NA	chr1,10596797,10597064	58.8062
chr1,10957709,10966373	NA	chr1,10597065,10597534	39.8866
chr1,10957709,10966373	NA	chr1,10597535,10598680	49.2845
chr1,10957709,10966373	NA	chr1,10598681,10599973	55.4385
chr1,10957709,10966373	NA	chr1,10599974,10600450	48.1606
chr1,10957709,10966373	NA	chr1,10613545,10614570	13.906
chr1,10957709,10966373	NA	chr1,10627345,10629923	12.6748
chr1,10957709,10966373	NA	chr1,10662492,10663533	57.8374
chr1,10957709,10966373	NA	chr1,10663534,10663800	17.956
chr1,109582829,109593398	RANP5;WDR47	chr1,145072648,145074316	1.32438
chr1,109611323,109625093	TAF13	chr1,100472451,100474007	1.05623
chr1,109630623,109633960	RP5-1065J22.8;TMEM167B	chr1,12571489,12575786	0.954671
chr1,109630623,109633960	RP5-1065J22.8;TMEM167B	chr1,144939283,144941764	1.76039
chr1,109630623,109633960	RP5-1065J22.8;TMEM167B	chr1,144996456,144999083	1.76039
chr1,109630623,109633960	RP5-1065J22.8;TMEM167B	chr1,145001023,145003520	1.40831
chr1,109630623,109633960	RP5-1065J22.8;TMEM167B	chr1,145025986,145035496	1.27289
chr1,109630623,109633960	RP5-1065J22.8;TMEM167B	chr1,145035497,145037617	1.27289
chr1,109630623,109633960	RP5-1065J22.8;TMEM167B	chr1,145038614,145040559	2.11247
chr1,109630623,109633960	RP5-1065J22.8;TMEM167B	chr1,145040560,145043288	1.32438
chr1,109630623,109633960	RP5-1065J22.8;TMEM167B	chr1,145043289,145043514	1.65548
chr1,109630623,109633960	RP5-1065J22.8;TMEM167B	chr1,145077349,145079961	1.40831
chr1,109630623,109633960	RP5-1065J22.8;TMEM167B	chr1,179913355,179913516	1.05623
chr1,109630623,109633960	RP5-1065J22.8;TMEM167B	chr1,71484145,71485789	1.32438
chr1,109630623,109633960	RP5-1065J22.8;TMEM167B	chr1,89317270,89318467	1.32438
chr1,109639063,109645857	SCARNA2	chr1,109941568,109942650	27.6871
chr1,109639063,109645857	SCARNA2	chr1,52247390,52249350	0.954671
chr1,109639063,109645857	SCARNA2	chr1,83230507,83231714	1.05623
chr1,109639063,109645857	SCARNA2	chr1,84647367,84649027	0.954671
chr1,109654432,109658005	C1orf194;KIAA1324	chr1,109371684,109372133	32.4474
chr1,109654432,109658005	C1orf194;KIAA1324	chr1,109372134,109372504	123.001
chr1,109654432,109658005	C1orf194;KIAA1324	chr1,120256875,120258209	1.90934
chr1,109654432,109658005	C1orf194;KIAA1324	chr1,144919189,144922226	2.68121
chr1,109654432,109658005	C1orf194;KIAA1324	chr1,144996456,144999083	1.32438
chr1,109654432,109658005	C1orf194;KIAA1324	chr1,145001023,145003520	2.22756
chr1,109654432,109658005	C1orf194;KIAA1324	chr1,145023337,145025985	1.65548
chr1,109654432,109658005	C1orf194;KIAA1324	chr1,145038614,145040559	2.11247
chr1,109654432,109658005	C1orf194;KIAA1324	chr1,145043289,145043514	1.65548
chr1,109654432,109658005	C1orf194;KIAA1324	chr1,145057443,145062795	1.32438
chr1,109654432,109658005	C1orf194;KIAA1324	chr1,145072648,145074316	1.32438
chr1,109654432,109658005	C1orf194;KIAA1324	chr1,145077349,145079961	1.98658
chr1,109654432,109658005	C1orf194;KIAA1324	chr1,145092710,145095230	1.40831
chr1,109654432,109658005	C1orf194;KIAA1324	chr1,145095231,145097411	1.59112
chr1,109654432,109658005	C1orf194;KIAA1324	chr1,145115011,145116060	1.32438
chr1,109654432,109658005	C1orf194;KIAA1324	chr1,224352355,224357245	0.993288
chr1,109654432,109658005	C1orf194;KIAA1324	chr1,246074221,246081293	0.993288
chr1,109654432,109658005	C1orf194;KIAA1324	chr1,246395472,246401221	1.05623
chr1,109654432,109658005	C1orf194;KIAA1324	chr1,246454323,246454985	0.993288
chr1,1096739,1107115	MIR200A;MIR200B;MIR429;RP11-465B22.8	chr1,1150970,1156235	16.8658
chr1,109749468,109751343	RNU7-122P	chr1,109941568,109942650	37.2322
chr1,109749468,109751343	RNU7-122P	chr1,144873849,144874696	1.40831
chr1,109749468,109751343	RNU7-122P	chr1,144990022,144993387	1.27289
chr1,109749468,109751343	RNU7-122P	chr1,144996456,144999083	1.32438
chr1,109749468,109751343	RNU7-122P	chr1,145001023,145003520	2.68121
chr1,109749468,109751343	RNU7-122P	chr1,145020090,145021290	1.32438
chr1,109749468,109751343	RNU7-122P	chr1,145038614,145040559	2.59728
chr1,109749468,109751343	RNU7-122P	chr1,145043515,145045900	1.27289
chr1,109749468,109751343	RNU7-122P	chr1,145065047,145065968	2.99943
chr1,109749468,109751343	RNU7-122P	chr1,145072648,145074316	1.40831
chr1,109749468,109751343	RNU7-122P	chr1,145077349,145079961	1.65548
chr1,109749468,109751343	RNU7-122P	chr1,4526743,4531854	0.954671
chr1,109751344,109757285	SARS	chr1,109941568,109942650	34.0571
chr1,109751344,109757285	SARS	chr1,109942651,109946489	16.5476
chr1,109751344,109757285	SARS	chr1,120258210,120266448	1.40831
chr1,109751344,109757285	SARS	chr1,145001023,145003520	1.65548
chr1,109751344,109757285	SARS	chr1,145038614,145040559	1.27289
chr1,109751344,109757285	SARS	chr1,70908891,70911512	0.954671
chr1,109790232,109798268	CELSR2	chr1,109941568,109942650	53.5501
chr1,109790232,109798268	CELSR2	chr1,109942651,109946489	22.7262
chr1,109790232,109798268	CELSR2	chr1,109946490,109951004	8.91026
chr1,109790232,109798268	CELSR2	chr1,110018699,110022878	9.15404
chr1,109790232,109798268	CELSR2	chr1,110029213,110029652	16.5898
chr1,109790232,109798268	CELSR2	chr1,110035115,110036304	7.63736
chr1,109790232,109798268	CELSR2	chr1,110040001,110044834	7.04157
chr1,109822236,109835489	PSRC1	chr1,101215501,101220277	1.32438
chr1,109822236,109835489	PSRC1	chr1,109878268,109879080	41.1932
chr1,109822236,109835489	PSRC1	chr1,109897960,109899359	30.2787
chr1,109822236,109835489	PSRC1	chr1,109899360,109899943	30.2787
chr1,109822236,109835489	PSRC1	chr1,109921150,109922044	28.6401
chr1,109822236,109835489	PSRC1	chr1,109922045,109925663	109.004
chr1,109822236,109835489	PSRC1	chr1,109925664,109926651	88.2524
chr1,109822236,109835489	PSRC1	chr1,109926652,109929573	94.4286
chr1,109822236,109835489	PSRC1	chr1,109929574,109931292	23.2303
chr1,109822236,109835489	PSRC1	chr1,109941568,109942650	254.873
chr1,109822236,109835489	PSRC1	chr1,109942651,109946489	154.408
chr1,109822236,109835489	PSRC1	chr1,109946490,109951004	79.774
chr1,109822236,109835489	PSRC1	chr1,109963723,109965660	17.6039
chr1,109822236,109835489	PSRC1	chr1,110011374,110011862	15.2747
chr1,109822236,109835489	PSRC1	chr1,110030590,110035114	14.3201
chr1,109822236,109835489	PSRC1	chr1,110035115,110036304	13.6836
chr1,109822236,109835489	PSRC1	chr1,110039665,110040000	15.2304
chr1,109822236,109835489	PSRC1	chr1,110047948,110048305	11.9707
chr1,109822236,109835489	PSRC1	chr1,144996456,144999083	1.32438
chr1,109822236,109835489	PSRC1	chr1,145038614,145040559	1.27289
chr1,109822236,109835489	PSRC1	chr1,150006507,150009241	1.05623
chr1,109822236,109835489	PSRC1	chr1,52240910,52242911	1.05623
chr1,109822236,109835489	PSRC1	chr1,70674747,70681824	0.993288
chr1,109822236,109835489	PSRC1	chr1,82174510,82175486	1.05623
chr1,109847348,109859674	MYBPHL;SORT1	chr1,101653708,101655475	1.40831
chr1,109847348,109859674	MYBPHL;SORT1	chr1,109835490,109835698	163.33
chr1,109847348,109859674	MYBPHL;SORT1	chr1,109922045,109925663	66.0417
chr1,109847348,109859674	MYBPHL;SORT1	chr1,109925664,109926651	24.9976
chr1,109847348,109859674	MYBPHL;SORT1	chr1,109926652,109929573	23.8668
chr1,109847348,109859674	MYBPHL;SORT1	chr1,109941568,109942650	87.7452
chr1,109847348,109859674	MYBPHL;SORT1	chr1,109942651,109946489	20.3663
chr1,109847348,109859674	MYBPHL;SORT1	chr1,116938703,116944416	1.32438
chr1,109847348,109859674	MYBPHL;SORT1	chr1,145038614,145040559	1.05623
chr1,109847348,109859674	MYBPHL;SORT1	chr1,145043289,145043514	1.05623
chr1,109847348,109859674	MYBPHL;SORT1	chr1,145057443,145062795	0.993288
chr1,109847348,109859674	MYBPHL;SORT1	chr1,145065969,145072647	0.993288
chr1,109847348,109859674	MYBPHL;SORT1	chr1,182956433,182956611	0.993288
chr1,109847348,109859674	MYBPHL;SORT1	chr1,43839279,43839838	0.954671
chr1,109931293,109941567	SORT1	chr1,109633961,109634732	43.5774
chr1,109931293,109941567	SORT1	chr1,109634774,109634933	22.6618
chr1,109931293,109941567	SORT1	chr1,109634934,109639062	9.60179
chr1,109931293,109941567	SORT1	chr1,109744050,109747267	15.2747
chr1,109931293,109941567	SORT1	chr1,109757286,109758895	20.3663
chr1,109931293,109941567	SORT1	chr1,109762620,109765263	35.2569
chr1,109931293,109941567	SORT1	chr1,109765339,109773146	58.5096
chr1,109931293,109941567	SORT1	chr1,109774823,109779039	17.8205
chr1,109931293,109941567	SORT1	chr1,109779040,109780945	18.2103
chr1,109931293,109941567	SORT1	chr1,109780946,109782794	60.7075
chr1,109931293,109941567	SORT1	chr1,109782795,109783315	76.9349
chr1,109931293,109941567	SORT1	chr1,109798269,109814279	101.058
chr1,109931293,109941567	SORT1	chr1,109814280,109816568	162.895
chr1,109931293,109941567	SORT1	chr1,109816569,109822235	160.976
chr1,109931293,109941567	SORT1	chr1,109835490,109835698	153.653
chr1,109931293,109941567	SORT1	chr1,109859675,109861096	33.7718
chr1,109931293,109941567	SORT1	chr1,109878268,109879080	86.453
chr1,109931293,109941567	SORT1	chr1,120471019,120471502	1.32438
chr1,109931293,109941567	SORT1	chr1,145003521,145006592	1.98658
chr1,109931293,109941567	SORT1	chr1,145038225,145038613	1.40831
chr1,109931293,109941567	SORT1	chr1,145040560,145043288	1.32438
chr1,109931293,109941567	SORT1	chr1,145651635,145654087	1.05623
chr1,109931293,109941567	SORT1	chr1,45294124,45301330	1.05623
chr1,109931293,109941567	SORT1	chr1,63084461,63087341	0.954671
chr1,109931293,109941567	SORT1	chr1,74427808,74434559	0.954671
chr1,109931293,109941567	SORT1	chr1,82488492,82489165	0.993288
chr1,109965661,109970694	PSMA5	chr1,100230465,100231937	1.27289
chr1,109965661,109970694	PSMA5	chr1,109762620,109765263	10.1832
chr1,109965661,109970694	PSMA5	chr1,110011374,110011862	33.4135
chr1,109965661,109970694	PSMA5	chr1,145035497,145037617	0.954671
chr1,109965661,109970694	PSMA5	chr1,65349577,65359371	1.05623
chr1,110005988,110011373	SYPL2	chr1,145000515,145001022	0.993288
chr1,110022879,110029212	ATXN7L2	chr1,145003521,145006592	0.993288
chr1,110036305,110039664	CYB561D1	chr1,110563271,110565841	11.9707
chr1,110036305,110039664	CYB561D1	chr1,144985198,144990021	1.40831
chr1,110036305,110039664	CYB561D1	chr1,145021291,145023336	1.27289
chr1,110036305,110039664	CYB561D1	chr1,145043515,145045900	1.40831
chr1,110036305,110039664	CYB561D1	chr1,145072648,145074316	1.27289
chr1,110036305,110039664	CYB561D1	chr1,146983807,146984018	1.27289
chr1,110036305,110039664	CYB561D1	chr1,46671827,46675758	0.954671
chr1,110036305,110039664	CYB561D1	chr1,46739775,46750149	1.05623
chr1,110048306,110063044	AMIGO1	chr1,145000515,145001022	0.993288
chr1,110048306,110063044	AMIGO1	chr1,145077349,145079961	0.954671
chr1,110080432,110083450	GPR61	chr1,110030590,110035114	43.3056
chr1,110080432,110083450	GPR61	chr1,110308232,110308803	56.345
chr1,110080432,110083450	GPR61	chr1,110308804,110314003	50.1362
chr1,110080432,110083450	GPR61	chr1,110314004,110320343	60.4197
chr1,110080432,110083450	GPR61	chr1,110320344,110328475	22.9731
chr1,110080432,110083450	GPR61	chr1,110328476,110333010	13.379
chr1,110080432,110083450	GPR61	chr1,110333011,110334897	15.8435
chr1,110080432,110083450	GPR61	chr1,110500615,110501086	15.2815
chr1,110080432,110083450	GPR61	chr1,110514735,110521275	6.04625
chr1,110080432,110083450	GPR61	chr1,110521276,110522208	25.0769
chr1,110080432,110083450	GPR61	chr1,110522209,110522705	13.9668
chr1,110080432,110083450	GPR61	chr1,110534654,110543233	5.98533
chr1,110080432,110083450	GPR61	chr1,110543234,110544431	22.3104
chr1,110080432,110083450	GPR61	chr1,110544432,110550201	13.9748
chr1,110080432,110083450	GPR61	chr1,110550202,110551938	6.33741
chr1,110080432,110083450	GPR61	chr1,110551939,110552859	20.7531
chr1,110080432,110083450	GPR61	chr1,110552860,110562846	7.04157
chr1,110080432,110083450	GPR61	chr1,110562847,110563270	5.98533
chr1,110080432,110083450	GPR61	chr1,110563271,110565841	6.62192
chr1,110080432,110083450	GPR61	chr1,110565842,110566678	7.31914
chr1,110083451,110088718	GPR61;RP5-1160K1.8	chr1,110184248,110187339	84.4665
chr1,110083451,110088718	GPR61;RP5-1160K1.8	chr1,110187340,110188583	113.4
chr1,110083451,110088718	GPR61;RP5-1160K1.8	chr1,110188584,110190161	79.9944
chr1,110083451,110088718	GPR61;RP5-1160K1.8	chr1,110191480,110192520	130.157
chr1,110083451,110088718	GPR61;RP5-1160K1.8	chr1,110192521,110193697	133.816
chr1,110083451,110088718	GPR61;RP5-1160K1.8	chr1,110284846,110285304	22.533
chr1,110083451,110088718	GPR61;RP5-1160K1.8	chr1,110291627,110292704	19.5347
chr1,110083451,110088718	GPR61;RP5-1160K1.8	chr1,110308232,110308803	123.57
chr1,110083451,110088718	GPR61;RP5-1160K1.8	chr1,110308804,110314003	133.287
chr1,110083451,110088718	GPR61;RP5-1160K1.8	chr1,110314004,110320343	163.107
chr1,110083451,110088718	GPR61;RP5-1160K1.8	chr1,110320344,110328475	70.8914
chr1,110083451,110088718	GPR61;RP5-1160K1.8	chr1,110328476,110333010	67.076
chr1,110083451,110088718	GPR61;RP5-1160K1.8	chr1,110333011,110334897	68.3685
chr1,110083451,110088718	GPR61;RP5-1160K1.8	chr1,110489063,110491082	10.5951
chr1,110083451,110088718	GPR61;RP5-1160K1.8	chr1,110500615,110501086	22.1717
chr1,110083451,110088718	GPR61;RP5-1160K1.8	chr1,110501087,110508851	11.6186
chr1,110083451,110088718	GPR61;RP5-1160K1.8	chr1,110514735,110521275	9.27069
chr1,110083451,110088718	GPR61;RP5-1160K1.8	chr1,110521276,110522208	58.7967
chr1,110083451,110088718	GPR61;RP5-1160K1.8	chr1,110522209,110522705	50.4897
chr1,110083451,110088718	GPR61;RP5-1160K1.8	chr1,110543234,110544431	36.9692
chr1,110083451,110088718	GPR61;RP5-1160K1.8	chr1,110544432,110550201	37.0605
chr1,110083451,110088718	GPR61;RP5-1160K1.8	chr1,110550202,110551938	27.9472
chr1,110083451,110088718	GPR61;RP5-1160K1.8	chr1,110551939,110552859	35.6644
chr1,110083451,110088718	GPR61;RP5-1160K1.8	chr1,110552860,110562846	35.2527
chr1,110083451,110088718	GPR61;RP5-1160K1.8	chr1,110562847,110563270	23.0187
chr1,110083451,110088718	GPR61;RP5-1160K1.8	chr1,110563271,110565841	36.3557
chr1,110083451,110088718	GPR61;RP5-1160K1.8	chr1,110565842,110566678	34.0089
chr1,110083451,110088718	GPR61;RP5-1160K1.8	chr1,15926836,15930451	0.993288
chr1,110088719,110094876	GNAI3	chr1,110184248,110187339	70.2563
chr1,110088719,110094876	GNAI3	chr1,110187340,110188583	77.3143
chr1,110088719,110094876	GNAI3	chr1,110188584,110190161	45.6888
chr1,110088719,110094876	GNAI3	chr1,110191480,110192520	74.7129
chr1,110088719,110094876	GNAI3	chr1,110192521,110193697	72.1299
chr1,110088719,110094876	GNAI3	chr1,110284846,110285304	12.5817
chr1,110088719,110094876	GNAI3	chr1,110308232,110308803	70.9537
chr1,110088719,110094876	GNAI3	chr1,110308804,110314003	69.6301
chr1,110088719,110094876	GNAI3	chr1,110314004,110320343	93.1903
chr1,110088719,110094876	GNAI3	chr1,110320344,110328475	36.7368
chr1,110088719,110094876	GNAI3	chr1,110328476,110333010	12.6748
chr1,110088719,110094876	GNAI3	chr1,110333011,110334897	53.6509
chr1,110088719,110094876	GNAI3	chr1,110334898,110343179	9.50611
chr1,110088719,110094876	GNAI3	chr1,110500615,110501086	15.5451
chr1,110088719,110094876	GNAI3	chr1,110501087,110508851	13.6215
chr1,110088719,110094876	GNAI3	chr1,110514735,110521275	5.28117
chr1,110088719,110094876	GNAI3	chr1,110521276,110522208	31.845
chr1,110088719,110094876	GNAI3	chr1,110522209,110522705	27.7243
chr1,110088719,110094876	GNAI3	chr1,110543234,110544431	16.4172
chr1,110088719,110094876	GNAI3	chr1,110544432,110550201	8.6085
chr1,110088719,110094876	GNAI3	chr1,110550202,110551938	17.9575
chr1,110088719,110094876	GNAI3	chr1,110551939,110552859	28.4203
chr1,110088719,110094876	GNAI3	chr1,110552860,110562846	21.0794
chr1,110088719,110094876	GNAI3	chr1,110562847,110563270	16.9561
chr1,110088719,110094876	GNAI3	chr1,110563271,110565841	14.2722
chr1,110088719,110094876	GNAI3	chr1,110565842,110566678	24.2969
chr1,110088719,110094876	GNAI3	chr1,110583994,110585293	5.95973
chr1,110088719,110094876	GNAI3	chr1,145003521,145006592	1.05623
chr1,110088719,110094876	GNAI3	chr1,145038225,145038613	1.05623
chr1,110088719,110094876	GNAI3	chr1,145090035,145092709	0.954671
chr1,110129801,110135644	RNU6V	chr1,100355956,100357308	1.32438
chr1,110129801,110135644	RNU6V	chr1,110308232,110308803	22.8851
chr1,110129801,110135644	RNU6V	chr1,110522209,110522705	7.74572
chr1,110129801,110135644	RNU6V	chr1,110543234,110544431	8.9396
chr1,110129801,110135644	RNU6V	chr1,110544432,110550201	7.95559
chr1,110129801,110135644	RNU6V	chr1,110562847,110563270	8.2774
chr1,110129801,110135644	RNU6V	chr1,110563271,110565841	23.3294
chr1,110129801,110135644	RNU6V	chr1,110565842,110566678	16.3378
chr1,110129801,110135644	RNU6V	chr1,110583994,110585293	7.28411
chr1,110129801,110135644	RNU6V	chr1,144919189,144922226	0.993288
chr1,110129801,110135644	RNU6V	chr1,212984064,212984237	1.05623
chr1,110129801,110135644	RNU6V	chr1,52240910,52242911	1.40831
chr1,110135645,110139725	RP5-1160K1.3	chr1,110500615,110501086	12.0925
chr1,110135645,110139725	RP5-1160K1.3	chr1,110521276,110522208	11.5884
chr1,110135645,110139725	RP5-1160K1.3	chr1,110543234,110544431	26.3584
chr1,110135645,110139725	RP5-1160K1.3	chr1,110551939,110552859	12.4107
chr1,110135645,110139725	RP5-1160K1.3	chr1,110562847,110563270	11.2573
chr1,110135645,110139725	RP5-1160K1.3	chr1,110563271,110565841	30.9079
chr1,110135645,110139725	RP5-1160K1.3	chr1,110565842,110566678	24.2002
chr1,110135645,110139725	RP5-1160K1.3	chr1,110583994,110585293	19.0528
chr1,110135645,110139725	RP5-1160K1.3	chr1,145001023,145003520	1.40831
chr1,110135645,110139725	RP5-1160K1.3	chr1,145021291,145023336	2.68121
chr1,110135645,110139725	RP5-1160K1.3	chr1,145065047,145065968	1.32438
chr1,110135645,110139725	RP5-1160K1.3	chr1,44260069,44265824	0.954671
chr1,110135645,110139725	RP5-1160K1.3	chr1,53070741,53073174	0.993288
chr1,110135645,110139725	RP5-1160K1.3	chr1,65034040,65034343	1.05623
chr1,110135645,110139725	RP5-1160K1.3	chr1,67930422,67934980	0.993288
chr1,110135645,110139725	RP5-1160K1.3	chr8,18736045,18736339	0.954671
chr1,110139726,110149332	MIR197	chr1,110308232,110308803	23.3755
chr1,110139726,110149332	MIR197	chr1,110500615,110501086	6.36447
chr1,110139726,110149332	MIR197	chr1,110521276,110522208	7.74572
chr1,110139726,110149332	MIR197	chr1,110543234,110544431	6.36447
chr1,110139726,110149332	MIR197	chr1,110563271,110565841	5.62863
chr1,110139726,110149332	MIR197	chr1,110565842,110566678	5.09158
chr1,110139726,110149332	MIR197	chr1,113200690,113201094	1.65548
chr1,110139726,110149332	MIR197	chr1,145077349,145079961	0.954671
chr1,110139726,110149332	MIR197	chr1,95386622,95389110	1.32438
chr1,110149333,110166948	AMPD2;GNAT2	chr1,110308232,110308803	16.5548
chr1,110149333,110166948	AMPD2;GNAT2	chr1,110543234,110544431	15.4029
chr1,110149333,110166948	AMPD2;GNAT2	chr1,110544432,110550201	14.3946
chr1,110149333,110166948	AMPD2;GNAT2	chr1,110551939,110552859	6.62192
chr1,110149333,110166948	AMPD2;GNAT2	chr1,110563271,110565841	7.74572
chr1,110149333,110166948	AMPD2;GNAT2	chr1,63114802,63117896	0.993288
chr1,110166949,110184247	AMPD2;RP5-1160K1.6	chr1,110308232,110308803	54.6943
chr1,110166949,110184247	AMPD2;RP5-1160K1.6	chr1,110308804,110314003	50.3529
chr1,110166949,110184247	AMPD2;RP5-1160K1.6	chr1,110314004,110320343	58.4332
chr1,110166949,110184247	AMPD2;RP5-1160K1.6	chr1,110328476,110333010	9.54671
chr1,110166949,110184247	AMPD2;RP5-1160K1.6	chr1,110333011,110334897	19.1871
chr1,110166949,110184247	AMPD2;RP5-1160K1.6	chr1,110514735,110521275	4.13691
chr1,110166949,110184247	AMPD2;RP5-1160K1.6	chr1,110521276,110522208	12.1331
chr1,110166949,110184247	AMPD2;RP5-1160K1.6	chr1,110522209,110522705	20.422
chr1,110166949,110184247	AMPD2;RP5-1160K1.6	chr1,110543234,110544431	18.3563
chr1,110166949,110184247	AMPD2;RP5-1160K1.6	chr1,110544432,110550201	15.3859
chr1,110166949,110184247	AMPD2;RP5-1160K1.6	chr1,110550202,110551938	11.614
chr1,110166949,110184247	AMPD2;RP5-1160K1.6	chr1,110551939,110552859	10.4149
chr1,110166949,110184247	AMPD2;RP5-1160K1.6	chr1,110552860,110562846	10.058
chr1,110166949,110184247	AMPD2;RP5-1160K1.6	chr1,110562847,110563270	16.2133
chr1,110166949,110184247	AMPD2;RP5-1160K1.6	chr1,110563271,110565841	16.0433
chr1,110166949,110184247	AMPD2;RP5-1160K1.6	chr1,110565842,110566678	9.58542
chr1,110166949,110184247	AMPD2;RP5-1160K1.6	chr1,110578449,110583993	4.57702
chr1,110166949,110184247	AMPD2;RP5-1160K1.6	chr2,26444296,26453878	0.662192
chr1,110196942,110202242	GSTM4	chr1,110284846,110285304	10.8196
chr1,110196942,110202242	GSTM4	chr1,110308232,110308803	38.6713
chr1,110196942,110202242	GSTM4	chr1,110308804,110314003	41.8535
chr1,110196942,110202242	GSTM4	chr1,110314004,110320343	33.5417
chr1,110196942,110202242	GSTM4	chr1,110320344,110328475	9.85819
chr1,110196942,110202242	GSTM4	chr1,110521276,110522208	10.2476
chr1,110196942,110202242	GSTM4	chr1,110522209,110522705	5.98533
chr1,110196942,110202242	GSTM4	chr1,110543234,110544431	11.593
chr1,110196942,110202242	GSTM4	chr1,110544432,110550201	5.63325
chr1,110196942,110202242	GSTM4	chr1,110552860,110562846	4.77335
chr1,110269914,110284845	GSTM3	chr1,110188584,110190161	44.1151
chr1,110269914,110284845	GSTM3	chr1,110191480,110192520	21.9574
chr1,110269914,110284845	GSTM3	chr1,110192521,110193697	22.9121
chr1,110269914,110284845	GSTM3	chr1,110521276,110522208	12.0925
chr1,110269914,110284845	GSTM3	chr1,110522209,110522705	10.2103
chr1,110269914,110284845	GSTM3	chr1,110543234,110544431	9.22848
chr1,110269914,110284845	GSTM3	chr1,110550202,110551938	9.93288
chr1,110269914,110284845	GSTM3	chr1,110563271,110565841	16.577
chr1,110269914,110284845	GSTM3	chr1,116800432,116801543	1.32438
chr1,110269914,110284845	GSTM3	chr1,144990022,144993387	0.993288
chr1,110269914,110284845	GSTM3	chr1,1817765,1820952	0.993288
chr1,110269914,110284845	GSTM3	chr1,53033810,53033979	0.954671
chr1,110305446,110308195	EPS8L3	chr1,110077747,110079711	24.6996
chr1,110305446,110308195	EPS8L3	chr1,110079712,110080431	25.5392
chr1,110305446,110308195	EPS8L3	chr1,110094877,110096271	27.9022
chr1,110305446,110308195	EPS8L3	chr1,110111788,110113559	14.4352
chr1,110305446,110308195	EPS8L3	chr1,110184248,110187339	79.5397
chr1,110305446,110308195	EPS8L3	chr1,110187340,110188583	97.7098
chr1,110305446,110308195	EPS8L3	chr1,110188584,110190161	85.8454
chr1,110305446,110308195	EPS8L3	chr1,110191480,110192520	113.364
chr1,110305446,110308195	EPS8L3	chr1,110192521,110193697	105.711
chr1,110305446,110308195	EPS8L3	chr1,110193698,110194345	23.2372
chr1,110305446,110308195	EPS8L3	chr1,110500615,110501086	14.6383
chr1,110305446,110308195	EPS8L3	chr1,110521276,110522208	49.4748
chr1,110305446,110308195	EPS8L3	chr1,110522209,110522705	47.7908
chr1,110305446,110308195	EPS8L3	chr1,110543234,110544431	39.7668
chr1,110305446,110308195	EPS8L3	chr1,110550202,110551938	10.8196
chr1,110305446,110308195	EPS8L3	chr1,110551939,110552859	35.33
chr1,110305446,110308195	EPS8L3	chr1,110552860,110562846	22.0523
chr1,110305446,110308195	EPS8L3	chr1,110563271,110565841	25.9725
chr1,110305446,110308195	EPS8L3	chr1,144008808,144014967	1.05623
chr1,110305446,110308195	EPS8L3	chr1,61627911,61630076	0.954671
chr1,11039443,11046834	C1orf127	chr1,10552131,10554096	39.7645
chr1,11039443,11046834	C1orf127	chr1,10574841,10580991	18.6602
chr1,11039443,11046834	C1orf127	chr1,10580992,10583123	66.9115
chr1,11039443,11046834	C1orf127	chr1,10583124,10583294	70.6673
chr1,11039443,11046834	C1orf127	chr1,10583333,10583831	39.2259
chr1,11039443,11046834	C1orf127	chr1,10589924,10590790	20.6845
chr1,11039443,11046834	C1orf127	chr1,10597535,10598680	19.0122
chr1,11039443,11046834	C1orf127	chr1,10598681,10599973	19.2036
chr1,11039443,11046834	C1orf127	chr1,110440584,110442906	0.954671
chr1,11039443,11046834	C1orf127	chr1,155883677,155887792	0.993288
chr1,110427650,110429629	RP11-195M16.1	chr1,110333011,110334897	122.082
chr1,110427650,110429629	RP11-195M16.1	chr1,110334898,110343179	49.291
chr1,110427650,110429629	RP11-195M16.1	chr1,117639494,117641475	1.98658
chr1,110427650,110429629	RP11-195M16.1	chr1,145065047,145065968	1.27289
chr1,110427650,110429629	RP11-195M16.1	chr1,145072648,145074316	1.32438
chr1,110427650,110429629	RP11-195M16.1	chr1,172428252,172431820	0.954671
chr1,110427650,110429629	RP11-195M16.1	chr1,39202304,39206385	0.954671
chr1,110427650,110429629	RP11-195M16.1	chr1,46728458,46729195	0.954671
chr1,110427650,110429629	RP11-195M16.1	chr1,53070741,53073174	0.993288
chr1,110427650,110429629	RP11-195M16.1	chr1,55194161,55195053	0.954671
chr1,110427650,110429629	RP11-195M16.1	chr1,64166740,64168133	0.993288
chr1,110427650,110429629	RP11-195M16.1	chr1,94543149,94543701	1.32438
chr1,110427650,110429629	RP11-195M16.1	chr7,108261993,108266353	0.993288
chr1,110444689,110454787	CSF1	chr1,110079712,110080431	7.63736
chr1,110444689,110454787	CSF1	chr1,110111788,110113559	9.50611
chr1,110444689,110454787	CSF1	chr1,110328476,110333010	80.9981
chr1,110444689,110454787	CSF1	chr1,110333011,110334897	129.249
chr1,110444689,110454787	CSF1	chr1,110334898,110343179	94.5397
chr1,110444689,110454787	CSF1	chr1,110343180,110344276	26.1566
chr1,110444689,110454787	CSF1	chr1,110351211,110352226	53.5564
chr1,110444689,110454787	CSF1	chr1,46751164,46753246	0.954671
chr1,110444689,110454787	CSF1	chr1,60865646,60865897	0.993288
chr1,110444689,110454787	CSF1	chr1,6134665,6136265	0.954671
chr1,110444689,110454787	CSF1	chr1,63670831,63671608	1.05623
chr1,110444689,110454787	CSF1	chr7,108261993,108266353	1.40831
chr1,110522706,110534653	AHCYL1	chr1,110077747,110079711	5.09158
chr1,110522706,110534653	AHCYL1	chr1,110079712,110080431	17.5925
chr1,110522706,110534653	AHCYL1	chr1,110094877,110096271	17.321
chr1,110522706,110534653	AHCYL1	chr1,110184248,110187339	12.2552
chr1,110522706,110534653	AHCYL1	chr1,110187340,110188583	20.3381
chr1,110522706,110534653	AHCYL1	chr1,110188584,110190161	6.29083
chr1,110522706,110534653	AHCYL1	chr1,110191480,110192520	21.479
chr1,110522706,110534653	AHCYL1	chr1,110192521,110193697	18.6719
chr1,110522706,110534653	AHCYL1	chr1,110194346,110196941	5.95973
chr1,110522706,110534653	AHCYL1	chr1,110308232,110308803	36.5595
chr1,110522706,110534653	AHCYL1	chr1,110308804,110314003	8.6085
chr1,110522706,110534653	AHCYL1	chr1,110314004,110320343	39.1189
chr1,110522706,110534653	AHCYL1	chr1,110320344,110328475	39.6652
chr1,110522706,110534653	AHCYL1	chr1,110328476,110333010	38.8047
chr1,110522706,110534653	AHCYL1	chr1,110333011,110334897	72.0396
chr1,110522706,110534653	AHCYL1	chr1,110334898,110343179	33.5987
chr1,110522706,110534653	AHCYL1	chr1,110351211,110352226	10.9144
chr1,110571690,110578448	STRIP1	chr1,110187340,110188583	9.93288
chr1,110571690,110578448	STRIP1	chr1,110191480,110192520	9.22848
chr1,110571690,110578448	STRIP1	chr1,144999084,145000514	1.76039
chr1,110571690,110578448	STRIP1	chr1,46900487,46903372	0.954671
chr1,110599260,110605722	RP4-773N10.4	chr1,100545951,100546290	1.65548
chr1,110599260,110605722	RP4-773N10.4	chr1,111011453,111015781	18.2103
chr1,110599260,110605722	RP4-773N10.4	chr1,11913876,11917523	0.954671
chr1,110599260,110605722	RP4-773N10.4	chr1,144996456,144999083	2.22756
chr1,110599260,110605722	RP4-773N10.4	chr1,145021291,145023336	1.32438
chr1,110599260,110605722	RP4-773N10.4	chr1,145062796,145065046	1.32438
chr1,110599260,110605722	RP4-773N10.4	chr1,145072648,145074316	1.32438
chr1,110599260,110605722	RP4-773N10.4	chr1,51764724,51771670	1.05623
chr1,110599260,110605722	RP4-773N10.4	chr1,6427710,6428169	0.954671
chr1,110599260,110605722	RP4-773N10.4	chr1,6473250,6478146	0.993288
chr1,110609864,110614855	ALX3	chr1,145038614,145040559	1.27289
chr1,110609864,110614855	ALX3	chr1,208198311,208200960	1.05623
chr1,110609864,110614855	ALX3	chr1,52500185,52505907	1.05623
chr1,110624076,110630989	RP4-773N10.6	chr1,111011453,111015781	25.5036
chr1,110624076,110630989	RP4-773N10.6	chr1,111037614,111042780	10.5623
chr1,110624076,110630989	RP4-773N10.6	chr1,145001023,145003520	1.40831
chr1,110624076,110630989	RP4-773N10.6	chr1,49082409,49085430	1.05623
chr1,110624076,110630989	RP4-773N10.6	chr1,5524618,5528258	0.993288
chr1,110651169,110659426	UBL4B	chr1,145021291,145023336	1.40831
chr1,110651169,110659426	UBL4B	chr1,145023337,145025985	1.32438
chr1,11065147,11085725	TARDBP	chr1,10552131,10554096	6.29083
chr1,11065147,11085725	TARDBP	chr1,10583124,10583294	15.0089
chr1,110691886,110696414	SLC6A17	chr1,70636978,70641313	0.993288
chr1,1107116,1109732	TTLL10	chr1,1062660,1064244	16.5477
chr1,1107116,1109732	TTLL10	chr1,1064245,1069045	16.8998
chr1,1107116,1109732	TTLL10	chr1,1150970,1156235	68.5074
chr1,1107116,1109732	TTLL10	chr1,1919689,1922317	3.1687
chr1,110716781,110730834	RP5-1028L10.2	chr1,111011453,111015781	8.27381
chr1,110750306,110770944	KCNC4-AS1;KCNC4	chr1,110841779,110843633	134.246
chr1,110750306,110770944	KCNC4-AS1;KCNC4	chr1,110843634,110843786	39.7315
chr1,110750306,110770944	KCNC4-AS1;KCNC4	chr1,110843787,110845282	109.12
chr1,110750306,110770944	KCNC4-AS1;KCNC4	chr1,110845283,110846191	115.935
chr1,110750306,110770944	KCNC4-AS1;KCNC4	chr1,110847165,110849908	109.944
chr1,110750306,110770944	KCNC4-AS1;KCNC4	chr1,110849909,110853034	143.977
chr1,110750306,110770944	KCNC4-AS1;KCNC4	chr1,110853035,110858959	139.969
chr1,110750306,110770944	KCNC4-AS1;KCNC4	chr1,110871717,110877270	28.0037
chr1,110750306,110770944	KCNC4-AS1;KCNC4	chr1,111011453,111015781	54.888
chr1,110750306,110770944	KCNC4-AS1;KCNC4	chr1,111015782,111016362	12.2506
chr1,110750306,110770944	KCNC4-AS1;KCNC4	chr1,111016363,111019134	13.5749
chr1,110750306,110770944	KCNC4-AS1;KCNC4	chr1,111028685,111032568	27.6178
chr1,110750306,110770944	KCNC4-AS1;KCNC4	chr1,111032569,111033213	11.7743
chr1,110750306,110770944	KCNC4-AS1;KCNC4	chr1,111033214,111037613	45.4407
chr1,110750306,110770944	KCNC4-AS1;KCNC4	chr1,111037614,111042780	42.9078
chr1,110814227,110815705	SNORA25	chr1,145001023,145003520	1.32438
chr1,11085726,11113120	MASP2;RP4-635E18.8	chr1,10583124,10583294	5.09158
chr1,110929032,110936018	SLC16A4	chr1,120230447,120231443	1.90934
chr1,110929032,110936018	SLC16A4	chr1,144014968,144015233	1.27289
chr1,110929032,110936018	SLC16A4	chr1,145003521,145006592	1.32438
chr1,110929032,110936018	SLC16A4	chr1,145072648,145074316	1.40831
chr1,110929032,110936018	SLC16A4	chr1,145088913,145090034	1.76039
chr1,110943765,110952217	LAMTOR5-AS1;LAMTOR5	chr1,110585294,110588369	3.31096
chr1,110943765,110952217	LAMTOR5-AS1;LAMTOR5	chr1,110744908,110750305	4.96644
chr1,110943765,110952217	LAMTOR5-AS1;LAMTOR5	chr1,115471063,115472324	0.993288
chr1,110943765,110952217	LAMTOR5-AS1;LAMTOR5	chr1,199138019,199142956	0.662192
chr1,1109733,1122642	TTLL10-AS1;TTLL10	chr1,1062660,1064244	22.5145
chr1,1109733,1122642	TTLL10-AS1;TTLL10	chr1,1064245,1069045	59.6059
chr1,1109733,1122642	TTLL10-AS1;TTLL10	chr1,1069046,1083958	70.647
chr1,1109733,1122642	TTLL10-AS1;TTLL10	chr1,1150970,1156235	91.8063
chr1,1109733,1122642	TTLL10-AS1;TTLL10	chr1,27229770,27238066	0.993288
chr1,110983086,110994350	PROK1	chr1,110744908,110750305	65.5655
chr1,110983086,110994350	PROK1	chr1,145003521,145006592	1.40831
chr1,110983086,110994350	PROK1	chr1,185638653,185639937	0.993288
chr1,110983086,110994350	PROK1	chr1,50056764,50059956	0.954671
chr1,110983086,110994350	PROK1	chr1,53856728,53862208	0.993288
chr1,110983086,110994350	PROK1	chr1,67085926,67086815	1.05623
chr1,111061213,111066221	KCNA10	chr1,111156676,111159299	206.048
chr1,111061213,111066221	KCNA10	chr1,111159300,111159672	201.708
chr1,111061213,111066221	KCNA10	chr1,111159673,111162471	53.6376
chr1,111061213,111066221	KCNA10	chr1,111301476,111301755	25.4944
chr1,111061213,111066221	KCNA10	chr1,111307967,111308300	92.5187
chr1,111061213,111066221	KCNA10	chr1,111308301,111313054	23.9413
chr1,111061213,111066221	KCNA10	chr1,111317542,111319050	20.528
chr1,111061213,111066221	KCNA10	chr1,48504096,48504357	0.993288
chr1,111061213,111066221	KCNA10	chr1,6038863,6041160	0.954671
chr1,11113121,11122975	SRM	chr1,11687334,11697082	5.09158
chr1,11113121,11122975	SRM	chr1,11700089,11700881	19.3996
chr1,11113121,11122975	SRM	chr1,11700882,11704791	5.4098
chr1,11113121,11122975	SRM	chr1,11704792,11705328	4.13691
chr1,11113121,11122975	SRM	chr1,11735112,11735965	10.0207
chr1,111171739,111176704	KCNA2	chr1,111301476,111301755	109.183
chr1,111171739,111176704	KCNA2	chr1,111301756,111305262	58.0279
chr1,111171739,111176704	KCNA2	chr1,111305263,111307966	53.7392
chr1,111171739,111176704	KCNA2	chr1,111307967,111308300	199.622
chr1,111171739,111176704	KCNA2	chr1,111308301,111313054	108.664
chr1,111171739,111176704	KCNA2	chr1,111313055,111315402	99.3937
chr1,111171739,111176704	KCNA2	chr1,111315539,111316710	106.601
chr1,111171739,111176704	KCNA2	chr1,111316711,111317541	110.483
chr1,111171739,111176704	KCNA2	chr1,111317542,111319050	113.823
chr1,111171739,111176704	KCNA2	chr1,111329822,111330385	98.5737
chr1,111171739,111176704	KCNA2	chr1,111330386,111331208	79.9642
chr1,111171739,111176704	KCNA2	chr1,118611465,118613563	1.65548
chr1,111171739,111176704	KCNA2	chr1,34592914,34593849	1.59112
chr1,111194969,111196369	AL365361.1	chr1,111357410,111358609	5.98533
chr1,111194969,111196369	AL365361.1	chr1,112535368,112537144	1.32438
chr1,111214898,111219608	KCNA3	chr1,47454346,47460370	0.954671
chr1,111214898,111219608	KCNA3	chr1,5737715,5738758	0.954671
chr1,111415628,111420122	CD53	chr1,119424412,119425945	1.90934
chr1,111415628,111420122	CD53	chr1,12737910,12749368	1.05623
chr1,111415628,111420122	CD53	chr1,14364473,14365342	0.993288
chr1,111415628,111420122	CD53	chr1,14717205,14719041	1.32438
chr1,111415628,111420122	CD53	chr1,49569249,49569784	1.05623
chr1,111415628,111420122	CD53	chr1,50050307,50055024	0.993288
chr1,111415628,111420122	CD53	chr1,50559812,50562996	1.05623
chr1,111415628,111420122	CD53	chr1,63670831,63671608	1.40831
chr1,111415628,111420122	CD53	chr1,91688032,91689450	1.65548
chr1,111504484,111507118	LRIF1;RP11-96K19.5	chr1,115297969,115298293	2.11247
chr1,111504484,111507118	LRIF1;RP11-96K19.5	chr1,83216291,83221184	0.993288
chr1,11158746,11163451	EXOSC10;RP4-635E18.6	chr1,154414616,154414767	1.05623
chr1,111678854,111684197	CEPT1;DRAM2	chr1,145043289,145043514	0.993288
chr1,111678854,111684197	CEPT1;DRAM2	chr1,54392795,54396609	0.993288
chr1,111742392,111746618	CHI3L2;DENND2D	chr1,111982565,111983661	16.1956
chr1,111742392,111746618	CHI3L2;DENND2D	chr1,75704392,75706841	0.993288
chr1,111746619,111749211	DENND2D	chr1,181508788,181510434	1.05623
chr1,111887921,111890552	PIFO	chr1,111766247,111768202	30.6308
chr1,111887921,111890552	PIFO	chr1,69089106,69090917	1.05623
chr1,11192293,11204078	MTOR-AS1;MTOR	chr1,11735112,11735965	12.3227
chr1,11192293,11204078	MTOR-AS1;MTOR	chr1,19512714,19513868	1.90934
chr1,111967573,111974618	OVGP1	chr1,145072648,145074316	1.32438
chr1,112014292,112018606	C1orf162	chr1,112248162,112250366	38.4072
chr1,112014292,112018606	C1orf162	chr1,112256497,112256704	37.3203
chr1,112014292,112018606	C1orf162	chr1,112303174,112303717	31.123
chr1,112014292,112018606	C1orf162	chr1,112307124,112307966	30.1297
chr1,112014292,112018606	C1orf162	chr1,112308590,112308743	105.737
chr1,112014292,112018606	C1orf162	chr1,112308744,112310662	67.8231
chr1,112014292,112018606	C1orf162	chr1,112885418,112886203	11.456
chr1,112014292,112018606	C1orf162	chr1,145003521,145006592	1.32438
chr1,112014292,112018606	C1orf162	chr1,145040560,145043288	1.27289
chr1,112031611,112033064	ADORA3;RNU6-792P	chr1,112205343,112207452	27.2657
chr1,112031611,112033064	ADORA3;RNU6-792P	chr1,112248162,112250366	10.5951
chr1,112031611,112033064	ADORA3;RNU6-792P	chr1,112250367,112251985	9.22848
chr1,112031611,112033064	ADORA3;RNU6-792P	chr1,112303174,112303717	7.94631
chr1,112031611,112033064	ADORA3;RNU6-792P	chr1,112307124,112307966	9.85819
chr1,112031611,112033064	ADORA3;RNU6-792P	chr1,112307967,112308589	8.91026
chr1,112031611,112033064	ADORA3;RNU6-792P	chr1,112308590,112308743	18.1776
chr1,112031611,112033064	ADORA3;RNU6-792P	chr1,112308744,112310662	25.3999
chr1,112031611,112033064	ADORA3;RNU6-792P	chr1,112874226,112875418	3.52078
chr1,112031611,112033064	ADORA3;RNU6-792P	chr1,112895632,112896290	5.28117
chr1,112031611,112033064	ADORA3;RNU6-792P	chr1,112897929,112900052	3.64206
chr1,112031611,112033064	ADORA3;RNU6-792P	chr1,112910066,112911143	2.97987
chr1,112101231,112106609	ADORA3	chr1,96345708,96348503	1.27289
chr1,112188890,112205342	KRT18P57;RNU6-151P	chr1,112018607,112019664	12.4107
chr1,112188890,112205342	KRT18P57;RNU6-151P	chr1,112039132,112041210	47.1612
chr1,112188890,112205342	KRT18P57;RNU6-151P	chr1,112041240,112041980	14.7873
chr1,112188890,112205342	KRT18P57;RNU6-151P	chr1,112042632,112043726	11.7743
chr1,112188890,112205342	KRT18P57;RNU6-151P	chr1,112044168,112044424	47.0914
chr1,112188890,112205342	KRT18P57;RNU6-151P	chr1,112044425,112045635	10.9144
chr1,112188890,112205342	KRT18P57;RNU6-151P	chr1,112045636,112047630	13.379
chr1,11228704,11246524	snoU13	chr1,156072479,156074940	0.954671
chr1,112294296,112300306	DDX20;FAM212B	chr1,112007838,112009057	41.9838
chr1,112294296,112300306	DDX20;FAM212B	chr1,112018607,112019664	74.4115
chr1,112294296,112300306	DDX20;FAM212B	chr1,112019692,112022255	68.911
chr1,112294296,112300306	DDX20;FAM212B	chr1,112036351,112039131	46.3929
chr1,112294296,112300306	DDX20;FAM212B	chr1,112039132,112041210	43.1239
chr1,112294296,112300306	DDX20;FAM212B	chr1,112041240,112041980	25.3496
chr1,112294296,112300306	DDX20;FAM212B	chr1,112045636,112047630	22.8851
chr1,112294296,112300306	DDX20;FAM212B	chr1,112256497,112256704	237.845
chr1,112294296,112300306	DDX20;FAM212B	chr1,112873383,112874225	9.27069
chr1,112294296,112300306	DDX20;FAM212B	chr1,112885418,112886203	8.9396
chr1,112294296,112300306	DDX20;FAM212B	chr1,112886204,112887843	10.2103
chr1,112294296,112300306	DDX20;FAM212B	chr1,112897929,112900052	10.1832
chr1,112294296,112300306	DDX20;FAM212B	chr1,112900053,112900281	9.60179
chr1,112294296,112300306	DDX20;FAM212B	chr1,112905626,112905817	9.93288
chr1,112294296,112300306	DDX20;FAM212B	chr1,112910066,112911143	10.2103
chr1,112294296,112300306	DDX20;FAM212B	chr1,112911144,112912301	22.8129
chr1,112294296,112300306	DDX20;FAM212B	chr1,145038225,145038613	1.40831
chr1,112294296,112300306	DDX20;FAM212B	chr1,55709299,55714259	1.05623
chr1,112449471,112459112	KCND3-AS1	chr1,112873383,112874225	42.771
chr1,112449471,112459112	KCND3-AS1	chr1,112895632,112896290	11.9707
chr1,112449471,112459112	KCND3-AS1	chr1,112900053,112900281	11.6186
chr1,11248311,11249465	ANGPTL7	chr1,11735112,11735965	10.8196
chr1,112529962,112535367	KCND3;RP11-88H9.2	chr1,112865148,112867697	11.456
chr1,112529962,112535367	KCND3;RP11-88H9.2	chr1,112867698,112868707	24.1309
chr1,112529962,112535367	KCND3;RP11-88H9.2	chr1,112873383,112874225	13.3654
chr1,112529962,112535367	KCND3;RP11-88H9.2	chr1,112885418,112886203	10.5014
chr1,112529962,112535367	KCND3;RP11-88H9.2	chr7,86085359,86088720	0.636447
chr1,112737239,112744138	snoU13	chr1,112400518,112402398	9.54671
chr1,112737239,112744138	snoU13	chr2,162551098,162555186	1.32438
chr1,11285314,11287968	RNU6-291P	chr1,11679034,11680689	8.2774
chr1,11285314,11287968	RNU6-291P	chr1,11687334,11697082	7.94631
chr1,11285314,11287968	RNU6-291P	chr1,11700089,11700881	30.0629
chr1,11285314,11287968	RNU6-291P	chr1,11704792,11705328	6.29083
chr1,11285314,11287968	RNU6-291P	chr1,11717348,11721734	7.39364
chr1,112912343,112923372	snoU13	chr1,112256497,112256704	23.3626
chr1,112912343,112923372	snoU13	chr1,112308590,112308743	22.0861
chr1,112912343,112923372	snoU13	chr1,112316596,112318089	10.5014
chr1,112912343,112923372	snoU13	chr1,112318953,112322505	10.8196
chr1,112912343,112923372	snoU13	chr1,16943544,16944602	0.993288
chr1,112933412,112943864	CTTNBP2NL	chr1,113258925,113260199	21.1247
chr1,112933412,112943864	CTTNBP2NL	chr1,204528603,204532876	0.993288
chr1,112933412,112943864	CTTNBP2NL	chr1,40433923,40437811	0.954671
chr1,112933412,112943864	CTTNBP2NL	chr11,79454011,79470919	0.704157
chr1,113161259,113162086	CAPZA1;ST7L	chr1,144996456,144999083	1.32438
chr1,113162604,113168347	ST7L	chr1,224611813,224612476	1.05623
chr1,113162604,113168347	ST7L	chr6,112829461,112830259	1.05623
chr1,113195118,113195493	snoU13	chr1,144990022,144993387	1.32438
chr1,113195118,113195493	snoU13	chr1,237929979,237930960	0.954671
chr1,11321726,11322699	MTOR	chr1,11700089,11700881	20.6611
chr1,11321726,11322699	MTOR	chr1,11704792,11705328	4.63535
chr1,11321726,11322699	MTOR	chr1,11774358,11775358	5.62863
chr1,113236614,113241483	MOV10;RP11-426L16.3	chr1,145020090,145021290	1.32438
chr1,113236614,113241483	MOV10;RP11-426L16.3	chr1,32546465,32547845	0.993288
chr1,113236614,113241483	MOV10;RP11-426L16.3	chr1,46656174,46657386	0.954671
chr1,113246774,113258924	PPM1J;RHOC;RP11-426L16.10;RP11-426L16.9	chr1,112927755,112933084	22.1834
chr1,113246774,113258924	PPM1J;RHOC;RP11-426L16.10;RP11-426L16.9	chr1,113342178,113350312	125.942
chr1,113246774,113258924	PPM1J;RHOC;RP11-426L16.10;RP11-426L16.9	chr1,113582946,113585315	45.3157
chr1,113246774,113258924	PPM1J;RHOC;RP11-426L16.10;RP11-426L16.9	chr1,113585316,113597133	19.3643
chr1,113246774,113258924	PPM1J;RHOC;RP11-426L16.10;RP11-426L16.9	chr1,113597134,113600148	19.4116
chr1,113246774,113258924	PPM1J;RHOC;RP11-426L16.10;RP11-426L16.9	chr1,144993388,144995450	1.40831
chr1,113246774,113258924	PPM1J;RHOC;RP11-426L16.10;RP11-426L16.9	chr6,112829461,112830259	1.27289
chr1,113262148,113272191	FAM19A3	chr1,113338481,113342177	8.80196
chr1,113262148,113272191	FAM19A3	chr1,113342178,113350312	19.854
chr1,113262148,113272191	FAM19A3	chr1,113582946,113585315	6.1621
chr1,113262148,113272191	FAM19A3	chr1,113597134,113600148	5.84388
chr1,113262148,113272191	FAM19A3	chr1,114192839,114193120	1.90934
chr1,113497239,113505522	SLC16A1-AS1;SLC16A1	chr1,113258925,113260199	19.7646
chr1,113497239,113505522	SLC16A1-AS1;SLC16A1	chr1,113260200,113262147	7.04157
chr1,113497239,113505522	SLC16A1-AS1;SLC16A1	chr1,113569900,113570272	15.593
chr1,113497239,113505522	SLC16A1-AS1;SLC16A1	chr1,113582946,113585315	13.2438
chr1,113497239,113505522	SLC16A1-AS1;SLC16A1	chr1,113585316,113597133	10.8196
chr1,113497239,113505522	SLC16A1-AS1;SLC16A1	chr6,112829461,112830259	1.05623
chr1,113600149,113620258	LRIG2;RP11-31F15.2	chr1,113258925,113260199	24.6152
chr1,113600149,113620258	LRIG2;RP11-31F15.2	chr1,113342178,113350312	9.54671
chr1,113600149,113620258	LRIG2;RP11-31F15.2	chr1,113413566,113415707	22.7262
chr1,113600149,113620258	LRIG2;RP11-31F15.2	chr1,113415708,113419534	36.9711
chr1,113600149,113620258	LRIG2;RP11-31F15.2	chr1,113419578,113421833	11.2573
chr1,113600149,113620258	LRIG2;RP11-31F15.2	chr1,114232372,114232607	4.77335
chr1,113600149,113620258	LRIG2;RP11-31F15.2	chr6,112829461,112830259	2.0028
chr1,113931665,113934630	MAGI3	chr1,145040560,145043288	1.32438
chr1,113931665,113934630	MAGI3	chr1,8472996,8478356	1.05623
chr1,114296018,114309992	PHTF1	chr1,113654256,113658728	5.95973
chr1,114296018,114309992	PHTF1	chr1,113661002,113662407	5.62863
chr1,114352796,114357761	RP5-1073O3.2;RSBN1	chr1,51432212,51436247	0.993288
chr1,114407053,114415028	PTPN22	chr9,9001464,9005715	0.704157
chr1,114470859,114473031	HIPK1;RP5-1073O3.7	chr1,144936267,144938609	1.90934
chr1,114520685,114523760	OLFML3	chr1,114812632,114814127	117.094
chr1,114520685,114523760	OLFML3	chr1,114814128,114814503	124.135
chr1,114520685,114523760	OLFML3	chr1,114814504,114823081	138.896
chr1,114520685,114523760	OLFML3	chr1,114823082,114827594	281.433
chr1,114520685,114523760	OLFML3	chr1,114827595,114830614	239.68
chr1,114520685,114523760	OLFML3	chr1,114830615,114832961	110.352
chr1,115051914,115054660	TRIM33	chr1,114519705,114520684	11.9195
chr1,115051914,115054660	TRIM33	chr1,144995451,144996455	1.32438
chr1,115209974,115216787	DENND2C	chr1,114499661,114499936	9.15404
chr1,115209974,115216787	DENND2C	chr1,114519705,114520684	21.2465
chr1,115209974,115216787	DENND2C	chr1,114894122,114896278	18.2103
chr1,115236483,115238301	AMPD1	chr1,145065047,145065968	1.32438
chr1,115236483,115238301	AMPD1	chr1,25855479,25859044	1.05623
chr1,115236483,115238301	AMPD1	chr1,44864320,44864708	0.993288
chr1,115258854,115262604	CSDE1;NRAS	chr1,114519705,114520684	12.5817
chr1,115258854,115262604	CSDE1;NRAS	chr1,144870825,144873848	1.32438
chr1,115258854,115262604	CSDE1;NRAS	chr1,145065047,145065968	1.65548
chr1,115258854,115262604	CSDE1;NRAS	chr1,145092710,145095230	1.40831
chr1,115258854,115262604	CSDE1;NRAS	chr1,246721789,246723962	1.05623
chr1,11529624,11539306	PTCHD2	chr1,11280717,11285313	4.63535
chr1,11529624,11539306	PTCHD2	chr1,11341749,11343920	6.33741
chr1,11529624,11539306	PTCHD2	chr1,11351074,11354745	16.2072
chr1,11529624,11539306	PTCHD2	chr1,11434673,11435780	11.2573
chr1,11529624,11539306	PTCHD2	chr1,11679034,11680689	18.7558
chr1,11529624,11539306	PTCHD2	chr1,11700089,11700881	27.4542
chr1,11529624,11539306	PTCHD2	chr5,14552799,14555764	0.704157
chr1,115298294,115301989	CSDE1	chr1,144996456,144999083	2.7327
chr1,115298294,115301989	CSDE1	chr1,145021291,145023336	1.27289
chr1,115298294,115301989	CSDE1	chr1,145038614,145040559	1.40831
chr1,115298294,115301989	CSDE1	chr1,43838513,43839278	0.993288
chr1,115394434,115400195	SYCP1	chr1,212533855,212535231	0.954671
chr1,115394434,115400195	SYCP1	chr1,79409463,79410011	1.05623
chr1,115624407,115634633	TSPAN2	chr1,145003521,145006592	1.27289
chr1,115624407,115634633	TSPAN2	chr1,145020090,145021290	1.40831
chr1,115624407,115634633	TSPAN2	chr1,145077349,145079961	1.40831
chr1,115624407,115634633	TSPAN2	chr1,245539046,245541712	0.954671
chr1,115821213,115829747	RP4-663N10.1	chr1,172246054,172248265	1.05623
chr1,115877520,115887026	NGF	chr1,63488528,63489995	1.05623
chr1,115877520,115887026	NGF	chr1,67396816,67399329	0.954671
chr1,1160798,1206873	B3GALT6;FAM132A;RP5-902P8.12;SDF4;UBE2J2	chr1,1048248,1049051	4.30425
chr1,1160798,1206873	B3GALT6;FAM132A;RP5-902P8.12;SDF4;UBE2J2	chr1,1062660,1064244	7.39364
chr1,1160798,1206873	B3GALT6;FAM132A;RP5-902P8.12;SDF4;UBE2J2	chr1,1064245,1069045	4.63535
chr1,116152799,116164974	SNORA42	chr1,115667050,115669900	7.95559
chr1,116152799,116164974	SNORA42	chr1,115669901,115673900	8.44988
chr1,116152799,116164974	SNORA42	chr1,115673901,115676907	29.2782
chr1,116152799,116164974	SNORA42	chr1,115677429,115679656	10.1832
chr1,116152799,116164974	SNORA42	chr1,115680226,115682389	9.93288
chr1,116152799,116164974	SNORA42	chr1,115682390,115684242	10.2103
chr1,116152799,116164974	SNORA42	chr1,116314589,116315643	22.1809
chr1,116183788,116185504	VANGL1	chr1,115679657,115680225	5.72802
chr1,116183788,116185504	VANGL1	chr1,115680226,115682389	5.63325
chr1,116183788,116185504	VANGL1	chr1,115682390,115684242	15.0298
chr1,116183788,116185504	VANGL1	chr1,115684243,115685926	6.68269
chr1,116183788,116185504	VANGL1	chr10,93122500,93123042	0.954671
chr1,116305335,116314588	CASQ2	chr1,115667050,115669900	18.457
chr1,116305335,116314588	CASQ2	chr1,115673901,115676907	43.0865
chr1,116305335,116314588	CASQ2	chr1,115676908,115677428	56.9862
chr1,116305335,116314588	CASQ2	chr1,115677429,115679656	63.0454
chr1,116305335,116314588	CASQ2	chr1,115679657,115680225	63.2763
chr1,116305335,116314588	CASQ2	chr1,115680226,115682389	52.0842
chr1,116305335,116314588	CASQ2	chr1,115682390,115684242	99.9462
chr1,116305335,116314588	CASQ2	chr1,115684243,115685926	66.6989
chr1,116305335,116314588	CASQ2	chr1,115685927,115686112	48.4875
chr1,116305335,116314588	CASQ2	chr1,117039227,117040602	10.8196
chr1,116305335,116314588	CASQ2	chr1,145088913,145090034	1.27289
chr1,116305335,116314588	CASQ2	chr1,224844802,224848313	1.05623
chr1,116384747,116387566	NHLH2	chr1,66866396,66870750	0.993288
chr1,116556336,116564878	RP11-159M11.2	chr1,116351804,116352111	30.6308
chr1,116556336,116564878	RP11-159M11.2	chr1,116352112,116352948	38.3765
chr1,116556336,116564878	RP11-159M11.2	chr1,116352949,116353690	68.1473
chr1,116556336,116564878	RP11-159M11.2	chr1,145077349,145079961	1.27289
chr1,116556336,116564878	RP11-159M11.2	chr2,41866219,41867768	0.993288
chr1,116653135,116655676	MAB21L3	chr1,117030805,117034258	31.4541
chr1,116653135,116655676	MAB21L3	chr1,117034259,117035384	57.5444
chr1,116653135,116655676	MAB21L3	chr1,117035585,117039226	67.3484
chr1,116653135,116655676	MAB21L3	chr1,117039227,117040602	94.3061
chr1,116653135,116655676	MAB21L3	chr1,144993388,144995450	1.59112
chr1,116653135,116655676	MAB21L3	chr1,144995451,144996455	1.59112
chr1,116653135,116655676	MAB21L3	chr1,144996456,144999083	1.76039
chr1,116653135,116655676	MAB21L3	chr1,145001023,145003520	1.65548
chr1,116653135,116655676	MAB21L3	chr1,145020090,145021290	1.65548
chr1,116653135,116655676	MAB21L3	chr1,145023337,145025985	1.76039
chr1,116653135,116655676	MAB21L3	chr1,145038614,145040559	1.76039
chr1,116653135,116655676	MAB21L3	chr1,145043289,145043514	2.11247
chr1,116653135,116655676	MAB21L3	chr1,145062796,145065046	1.65548
chr1,116653135,116655676	MAB21L3	chr1,54792168,54794030	1.40831
chr1,116653135,116655676	MAB21L3	chr16,59931850,59932318	1.05623
chr1,116820780,116823837	U3	chr1,117022076,117025471	3.1687
chr1,116914319,116919284	ATP1A1	chr1,116678389,116685690	70.8373
chr1,116914319,116919284	ATP1A1	chr1,116685691,116688569	29.499
chr1,116914319,116919284	ATP1A1	chr1,116709625,116716442	84.9339
chr1,116914319,116919284	ATP1A1	chr1,116716443,116717369	103.296
chr1,116914319,116919284	ATP1A1	chr1,116717370,116718361	55.1664
chr1,116914319,116919284	ATP1A1	chr1,116719633,116723773	50.5697
chr1,116914319,116919284	ATP1A1	chr1,116723774,116724247	24.5032
chr1,116914319,116919284	ATP1A1	chr1,116724248,116727475	25.4579
chr1,116914319,116919284	ATP1A1	chr1,116783578,116786274	74.6293
chr1,116914319,116919284	ATP1A1	chr1,117018600,117022075	42.7114
chr1,116914319,116919284	ATP1A1	chr1,117022076,117025471	140.581
chr1,116914319,116919284	ATP1A1	chr1,117025472,117026176	176.073
chr1,116914319,116919284	ATP1A1	chr1,117026177,117026503	229.483
chr1,116914319,116919284	ATP1A1	chr1,117026504,117030804	166.23
chr1,116914319,116919284	ATP1A1	chr1,117030805,117034258	131.395
chr1,116914319,116919284	ATP1A1	chr1,117035585,117039226	78.5419
chr1,116914319,116919284	ATP1A1	chr1,144993388,144995450	1.27289
chr1,116914319,116919284	ATP1A1	chr1,144995451,144996455	1.27289
chr1,116914319,116919284	ATP1A1	chr1,144996456,144999083	2.54579
chr1,116914319,116919284	ATP1A1	chr1,145000515,145001022	1.90934
chr1,116914319,116919284	ATP1A1	chr1,145038614,145040559	4.35767
chr1,116914319,116919284	ATP1A1	chr1,145040560,145043288	1.59112
chr1,116914319,116919284	ATP1A1	chr1,145077349,145079961	2.46455
chr1,116914319,116919284	ATP1A1	chr1,53070741,53073174	0.993288
chr1,116955262,116960260	RNU6-817P	chr1,116659708,116661432	1.98658
chr1,116955262,116960260	RNU6-817P	chr1,116716443,116717369	5.18168
chr1,116955262,116960260	RNU6-817P	chr1,116717370,116718361	3.1687
chr1,116955262,116960260	RNU6-817P	chr1,116719633,116723773	3.31096
chr1,116955262,116960260	RNU6-817P	chr1,116734649,116735992	2.81663
chr1,116955262,116960260	RNU6-817P	chr1,117025472,117026176	13.7474
chr1,116955262,116960260	RNU6-817P	chr1,117026177,117026503	20.0523
chr1,116955262,116960260	RNU6-817P	chr1,117026504,117030804	12.1331
chr1,116960374,116961849	ATP1A1OS	chr1,110500615,110501086	2.11247
chr1,116960374,116961849	ATP1A1OS	chr1,116665959,116673355	20.4205
chr1,116960374,116961849	ATP1A1OS	chr1,116673456,116678388	23.1767
chr1,116960374,116961849	ATP1A1OS	chr1,116678389,116685690	68.5379
chr1,116960374,116961849	ATP1A1OS	chr1,116685691,116688569	18.6602
chr1,116960374,116961849	ATP1A1OS	chr1,116716443,116717369	26.0538
chr1,116960374,116961849	ATP1A1OS	chr1,116719633,116723773	26.4059
chr1,116960374,116961849	ATP1A1OS	chr1,117004638,117005320	240.334
chr1,116960374,116961849	ATP1A1OS	chr1,117018600,117022075	173.33
chr1,116960374,116961849	ATP1A1OS	chr1,117022076,117025471	284.926
chr1,116960374,116961849	ATP1A1OS	chr1,117025472,117026176	323.36
chr1,116960374,116961849	ATP1A1OS	chr1,117026177,117026503	417.457
chr1,116960374,116961849	ATP1A1OS	chr1,117026504,117030804	256.196
chr1,116960374,116961849	ATP1A1OS	chr1,144870825,144873848	1.65548
chr1,116960374,116961849	ATP1A1OS	chr1,144880978,144886706	1.27289
chr1,116960374,116961849	ATP1A1OS	chr1,144936267,144938609	1.27289
chr1,116960374,116961849	ATP1A1OS	chr1,144939283,144941764	1.98658
chr1,116960374,116961849	ATP1A1OS	chr1,144985198,144990021	1.59112
chr1,116960374,116961849	ATP1A1OS	chr1,144993388,144995450	4.40774
chr1,116960374,116961849	ATP1A1OS	chr1,144995451,144996455	3.03329
chr1,116960374,116961849	ATP1A1OS	chr1,144996456,144999083	2.7327
chr1,116960374,116961849	ATP1A1OS	chr1,144999084,145000514	1.27289
chr1,116960374,116961849	ATP1A1OS	chr1,145000515,145001022	2.59728
chr1,116960374,116961849	ATP1A1OS	chr1,145001023,145003520	1.40831
chr1,116960374,116961849	ATP1A1OS	chr1,145003521,145006592	1.98658
chr1,116960374,116961849	ATP1A1OS	chr1,145023337,145025985	3.08478
chr1,116960374,116961849	ATP1A1OS	chr1,145035497,145037617	2.54579
chr1,116960374,116961849	ATP1A1OS	chr1,145038225,145038613	1.59112
chr1,116960374,116961849	ATP1A1OS	chr1,145038614,145040559	1.65548
chr1,116960374,116961849	ATP1A1OS	chr1,145040560,145043288	1.40831
chr1,116960374,116961849	ATP1A1OS	chr1,145043289,145043514	4.00559
chr1,116960374,116961849	ATP1A1OS	chr1,39550768,39551657	0.993288
chr1,11705329,11717347	FBXO2;FBXO44	chr1,11278665,11280716	4.57702
chr1,11705329,11717347	FBXO2;FBXO44	chr1,11280717,11285313	4.30425
chr1,11705329,11717347	FBXO2;FBXO44	chr1,11300928,11303008	7.61521
chr1,11705329,11717347	FBXO2;FBXO44	chr1,11303009,11306078	11.6749
chr1,11705329,11717347	FBXO2;FBXO44	chr1,11306123,11307359	4.63535
chr1,11705329,11717347	FBXO2;FBXO44	chr1,11340583,11341748	5.63325
chr1,11705329,11717347	FBXO2;FBXO44	chr1,11341749,11343920	5.62863
chr1,11705329,11717347	FBXO2;FBXO44	chr1,11386915,11388776	13.9736
chr1,11705329,11717347	FBXO2;FBXO44	chrX,10601058,10606844	0.636447
chr1,117109278,117115886	CD58	chr1,117583613,117594171	38.9239
chr1,117109278,117115886	CD58	chr1,117594172,117600461	77.627
chr1,117109278,117115886	CD58	chr1,145065047,145065968	1.65548
chr1,117109278,117115886	CD58	chr2,198551788,198554630	0.662192
chr1,117208345,117212041	IGSF3	chr1,117594172,117600461	40.9605
chr1,117208345,117212041	IGSF3	chr1,144993388,144995450	1.40831
chr1,117208345,117212041	IGSF3	chr1,144996456,144999083	1.32438
chr1,117208345,117212041	IGSF3	chr1,145020090,145021290	1.76039
chr1,117208345,117212041	IGSF3	chr1,145077349,145079961	1.40831
chr1,117208345,117212041	IGSF3	chr1,64560583,64561368	0.993288
chr1,117208345,117212041	IGSF3	chr1,67884717,67885587	1.05623
chr1,117208345,117212041	IGSF3	chr2,91933846,91935401	3.00419
chr1,117212042,117217406	MIR320B1	chr1,117594172,117600461	42.0377
chr1,117212042,117217406	MIR320B1	chr1,145025986,145035496	1.32438
chr1,117212042,117217406	MIR320B1	chr1,145057443,145062795	1.90934
chr1,117212042,117217406	MIR320B1	chr2,91933846,91935401	1.05623
chr1,117222261,117237378	C1orf137	chr1,117568386,117568818	22.8241
chr1,117222261,117237378	C1orf137	chr1,117594172,117600461	10.1832
chr1,11722754,11727775	FBXO6	chr1,11306123,11307359	5.62863
chr1,11722754,11727775	FBXO6	chr1,11325887,11327863	5.28117
chr1,11722754,11727775	FBXO6	chr1,11343921,11350656	5.29754
chr1,11722754,11727775	FBXO6	chr1,11351074,11354745	5.62863
chr1,117292351,117299605	CD2	chr1,117568386,117568818	43.3921
chr1,117292351,117299605	CD2	chr1,117577736,117578656	37.1596
chr1,117292351,117299605	CD2	chr1,117583613,117594171	50.5852
chr1,117292351,117299605	CD2	chr1,117594172,117600461	53.5637
chr1,117292351,117299605	CD2	chr1,145077349,145079961	1.59112
chr1,117292351,117299605	CD2	chr1,192603239,192604109	0.993288
chr1,117292351,117299605	CD2	chr2,91933846,91935401	0.954671
chr1,117446540,117450073	AL157904.1	chr1,117116258,117120893	16.1956
chr1,117446540,117450073	AL157904.1	chr1,117286045,117287619	62.873
chr1,117446540,117450073	AL157904.1	chr1,145000515,145001022	1.65548
chr1,117446540,117450073	AL157904.1	chr1,145021291,145023336	1.40831
chr1,117446540,117450073	AL157904.1	chr1,145043289,145043514	1.27289
chr1,117446540,117450073	AL157904.1	chr1,145057443,145062795	1.98658
chr1,117450148,117454207	PTGFRN;RP4-753F5.1	chr1,117115887,117116257	12.9127
chr1,117450148,117454207	PTGFRN;RP4-753F5.1	chr1,117116258,117120893	12.3227
chr1,117450148,117454207	PTGFRN;RP4-753F5.1	chr1,117120894,117127243	14.3201
chr1,117450148,117454207	PTGFRN;RP4-753F5.1	chr1,144936267,144938609	1.40831
chr1,117450148,117454207	PTGFRN;RP4-753F5.1	chr1,144996456,144999083	1.27289
chr1,117450148,117454207	PTGFRN;RP4-753F5.1	chr1,145003521,145006592	2.9155
chr1,117450148,117454207	PTGFRN;RP4-753F5.1	chr1,145020090,145021290	1.32438
chr1,117450148,117454207	PTGFRN;RP4-753F5.1	chr1,145023337,145025985	1.59112
chr1,117450148,117454207	PTGFRN;RP4-753F5.1	chr1,145038614,145040559	1.76039
chr1,117450148,117454207	PTGFRN;RP4-753F5.1	chr1,145043289,145043514	1.27289
chr1,117450148,117454207	PTGFRN;RP4-753F5.1	chr1,62342808,62348922	1.05623
chr1,11750936,11763560	DRAXIN;MAD2L2	chr1,11250984,11251558	3.52078
chr1,11750936,11763560	DRAXIN;MAD2L2	chr1,11303009,11306078	3.97315
chr1,11750936,11763560	DRAXIN;MAD2L2	chr1,11351074,11354745	4.57702
chr1,11750936,11763560	DRAXIN;MAD2L2	chr1,11393183,11400742	4.9291
chr1,117542531,117544805	CD101	chr1,117266498,117269243	67.2192
chr1,117542531,117544805	CD101	chr1,117286045,117287619	74.7894
chr1,117542531,117544805	CD101	chr1,145077349,145079961	1.59112
chr1,117600462,117602628	RP11-27K13.3	chr1,117103622,117104434	9.86493
chr1,117600462,117602628	RP11-27K13.3	chr1,117104435,117109277	9.54671
chr1,117600462,117602628	RP11-27K13.3	chr1,117115887,117116257	57.3173
chr1,117600462,117602628	RP11-27K13.3	chr1,117116258,117120893	52.7754
chr1,117600462,117602628	RP11-27K13.3	chr1,117120894,117127243	32.7279
chr1,117600462,117602628	RP11-27K13.3	chr1,117138282,117138795	9.93288
chr1,117600462,117602628	RP11-27K13.3	chr1,117205017,117205822	13.0269
chr1,117600462,117602628	RP11-27K13.3	chr1,117207585,117208344	38.3761
chr1,117600462,117602628	RP11-27K13.3	chr1,117217407,117219122	11.9195
chr1,117600462,117602628	RP11-27K13.3	chr1,117244198,117247064	13.2438
chr1,117600462,117602628	RP11-27K13.3	chr1,117257258,117259996	11.2573
chr1,117600462,117602628	RP11-27K13.3	chr1,117259997,117266497	34.1377
chr1,117600462,117602628	RP11-27K13.3	chr1,117266498,117269243	83.7836
chr1,117600462,117602628	RP11-27K13.3	chr1,117269244,117272888	71.5062
chr1,117600462,117602628	RP11-27K13.3	chr1,117272889,117277842	41.1758
chr1,117600462,117602628	RP11-27K13.3	chr1,117277843,117286044	34.1472
chr1,117600462,117602628	RP11-27K13.3	chr1,117286045,117287619	52.9995
chr1,117600462,117602628	RP11-27K13.3	chr1,117287620,117290799	14.4352
chr1,117600462,117602628	RP11-27K13.3	chr1,117828071,117831001	17.217
chr1,117600462,117602628	RP11-27K13.3	chr1,117831002,117831454	17.8792
chr1,117600462,117602628	RP11-27K13.3	chr1,117833060,117833710	18.5414
chr1,117602664,117607113	TTF2	chr1,117266498,117269243	2.54579
chr1,117602664,117607113	TTF2	chr1,117269244,117272888	2.81663
chr1,117602664,117607113	TTF2	chr1,117831002,117831454	3.1687
chr1,117602664,117607113	TTF2	chr1,117833060,117833710	3.18224
chr1,117637164,117639155	MIR942;TTF2	chr1,117828071,117831001	26.4877
chr1,117637164,117639155	MIR942;TTF2	chr1,117833060,117833710	27.4621
chr1,117637164,117639155	MIR942;TTF2	chr1,144936267,144938609	1.40831
chr1,117637164,117639155	MIR942;TTF2	chr1,145023337,145025985	1.27289
chr1,117637164,117639155	MIR942;TTF2	chr1,145040560,145043288	1.76039
chr1,117637164,117639155	MIR942;TTF2	chr1,145043289,145043514	1.40831
chr1,117637164,117639155	MIR942;TTF2	chr1,145057443,145062795	1.59112
chr1,117637164,117639155	MIR942;TTF2	chr1,145115011,145116060	1.40831
chr1,117637164,117639155	MIR942;TTF2	chr1,45879906,45881511	0.993288
chr1,117662394,117665616	TRIM45	chr1,117815878,117819324	39.7849
chr1,117662394,117665616	TRIM45	chr1,117819325,117828070	37.0828
chr1,117662394,117665616	TRIM45	chr1,117828071,117831001	135.73
chr1,117662394,117665616	TRIM45	chr1,117831002,117831454	132.992
chr1,117662394,117665616	TRIM45	chr1,117831455,117833059	36.0895
chr1,117662394,117665616	TRIM45	chr1,117833060,117833710	85.5955
chr1,117662394,117665616	TRIM45	chr1,118296801,118298047	9.54671
chr1,117662394,117665616	TRIM45	chr1,118439123,118440495	9.86493
chr1,117662394,117665616	TRIM45	chr1,144990022,144993387	1.59112
chr1,117662394,117665616	TRIM45	chr1,144996456,144999083	1.32438
chr1,117662394,117665616	TRIM45	chr1,145001023,145003520	1.32438
chr1,117662394,117665616	TRIM45	chr1,145003521,145006592	2.7327
chr1,117662394,117665616	TRIM45	chr1,145065047,145065968	1.32438
chr1,117662394,117665616	TRIM45	chr1,145090035,145092709	1.27289
chr1,117662394,117665616	TRIM45	chr1,65081627,65084627	1.40831
chr1,117662394,117665616	TRIM45	chr1,84636033,84636737	1.32438
chr1,117749676,117753748	VTCN1	chr1,144999084,145000514	1.65548
chr1,117749676,117753748	VTCN1	chr1,145001023,145003520	1.40831
chr1,117749676,117753748	VTCN1	chr1,145072648,145074316	1.32438
chr1,117749676,117753748	VTCN1	chr1,53622585,53623051	0.993288
chr1,117749676,117753748	VTCN1	chr1,65412859,65414163	1.27289
chr1,117749676,117753748	VTCN1	chr1,74805751,74806524	0.954671
chr1,117904560,117911575	MAN1A2;RP11-188D8.1	chr1,117616220,117617046	57.4286
chr1,117904560,117911575	MAN1A2;RP11-188D8.1	chr1,144990022,144993387	1.98658
chr1,117904560,117911575	MAN1A2;RP11-188D8.1	chr1,145000515,145001022	4.21414
chr1,117904560,117911575	MAN1A2;RP11-188D8.1	chr1,145003521,145006592	2.46455
chr1,117904560,117911575	MAN1A2;RP11-188D8.1	chr1,145021291,145023336	4.82419
chr1,117904560,117911575	MAN1A2;RP11-188D8.1	chr1,145035497,145037617	3.90879
chr1,117904560,117911575	MAN1A2;RP11-188D8.1	chr1,145038225,145038613	3.35151
chr1,117904560,117911575	MAN1A2;RP11-188D8.1	chr1,145038614,145040559	2.64877
chr1,117904560,117911575	MAN1A2;RP11-188D8.1	chr1,145043289,145043514	2.64877
chr1,117904560,117911575	MAN1A2;RP11-188D8.1	chr1,145065047,145065968	7.00979
chr1,117904560,117911575	MAN1A2;RP11-188D8.1	chr1,145072648,145074316	1.59112
chr1,117904560,117911575	MAN1A2;RP11-188D8.1	chr1,145095231,145097411	1.65548
chr1,117904560,117911575	MAN1A2;RP11-188D8.1	chr1,49956563,49958327	1.40831
chr1,117904560,117911575	MAN1A2;RP11-188D8.1	chr1,68502730,68503695	1.32438
chr1,11793489,11797297	AGTRAP	chr1,10552131,10554096	3.50046
chr1,11793489,11797297	AGTRAP	chr1,11122976,11125911	13.0878
chr1,11793489,11797297	AGTRAP	chr1,11139758,11140065	13.3534
chr1,11793489,11797297	AGTRAP	chr1,11155387,11158745	6.62192
chr1,11793489,11797297	AGTRAP	chr1,11278665,11280716	7.61521
chr1,11793489,11797297	AGTRAP	chr1,11280717,11285313	6.62192
chr1,11793489,11797297	AGTRAP	chr1,11338705,11340582	8.2774
chr1,11793489,11797297	AGTRAP	chr11,64282569,64283663	0.954671
chr1,118143091,118150054	AL157902.3;FAM46C	chr1,118277330,118279887	27.4621
chr1,118143091,118150054	AL157902.3;FAM46C	chr1,118282644,118283642	24.2934
chr1,118143091,118150054	AL157902.3;FAM46C	chr1,118293769,118296800	87.2563
chr1,118143091,118150054	AL157902.3;FAM46C	chr1,118296801,118298047	90.9126
chr1,118143091,118150054	AL157902.3;FAM46C	chr1,118298048,118303655	68.588
chr1,118143091,118150054	AL157902.3;FAM46C	chr1,144936267,144938609	1.40831
chr1,118143091,118150054	AL157902.3;FAM46C	chr1,145000515,145001022	1.32438
chr1,118143091,118150054	AL157902.3;FAM46C	chr1,145003521,145006592	1.40831
chr1,118143091,118150054	AL157902.3;FAM46C	chr1,145057443,145062795	1.27289
chr1,118143091,118150054	AL157902.3;FAM46C	chr1,145062796,145065046	1.40831
chr1,118143091,118150054	AL157902.3;FAM46C	chr1,145072648,145074316	1.32438
chr1,118143091,118150054	AL157902.3;FAM46C	chr1,48218982,48219650	0.993288
chr1,118143091,118150054	AL157902.3;FAM46C	chr1,69651662,69653572	0.954671
chr1,118224805,118232909	SNORA40	chr1,118086564,118087798	29.7987
chr1,118224805,118232909	SNORA40	chr1,144996456,144999083	1.32438
chr1,118224805,118232909	SNORA40	chr1,145001023,145003520	1.59112
chr1,118224805,118232909	SNORA40	chr1,145038614,145040559	1.40831
chr1,118224805,118232909	SNORA40	chr1,145065047,145065968	1.40831
chr1,118224805,118232909	SNORA40	chr1,145077349,145079961	1.40831
chr1,118224805,118232909	SNORA40	chr1,242854308,242854675	1.05623
chr1,11837145,11851241	C1orf167;RP11-56N19.5	chr1,15949342,15951233	1.27289
chr1,118471117,118475286	GDAP2;WDR3	chr1,119767029,119768788	5.98533
chr1,118471117,118475286	GDAP2;WDR3	chr1,119921709,119923378	5.62863
chr1,118471117,118475286	GDAP2;WDR3	chr1,144915662,144918369	1.59112
chr1,118471117,118475286	GDAP2;WDR3	chr1,144990022,144993387	1.32438
chr1,118471117,118475286	GDAP2;WDR3	chr1,144993388,144995450	2.9155
chr1,118471117,118475286	GDAP2;WDR3	chr1,144996456,144999083	2.7327
chr1,118471117,118475286	GDAP2;WDR3	chr1,145000515,145001022	1.90934
chr1,118471117,118475286	GDAP2;WDR3	chr1,145001023,145003520	1.40831
chr1,118471117,118475286	GDAP2;WDR3	chr1,145003521,145006592	3.41587
chr1,118471117,118475286	GDAP2;WDR3	chr1,145006593,145020089	1.32438
chr1,118471117,118475286	GDAP2;WDR3	chr1,145038614,145040559	4.45113
chr1,118471117,118475286	GDAP2;WDR3	chr1,145043289,145043514	2.7327
chr1,118471117,118475286	GDAP2;WDR3	chr1,145051577,145057442	1.32438
chr1,118471117,118475286	GDAP2;WDR3	chr1,145057443,145062795	1.32438
chr1,118471117,118475286	GDAP2;WDR3	chr1,145065047,145065968	1.90934
chr1,118471117,118475286	GDAP2;WDR3	chr1,145065969,145072647	1.59112
chr1,118471117,118475286	GDAP2;WDR3	chr1,145072648,145074316	1.32438
chr1,118471117,118475286	GDAP2;WDR3	chr1,145077349,145079961	3.57769
chr1,118471117,118475286	GDAP2;WDR3	chr1,145079962,145088912	1.40831
chr1,118471117,118475286	GDAP2;WDR3	chr1,145088913,145090034	1.76039
chr1,118471117,118475286	GDAP2;WDR3	chr1,145090035,145092709	1.40831
chr1,118471117,118475286	GDAP2;WDR3	chr1,145095231,145097411	2.59728
chr1,118471117,118475286	GDAP2;WDR3	chr1,145115011,145116060	3.76795
chr1,118471117,118475286	GDAP2;WDR3	chr1,48474923,48475103	0.993288
chr1,11879068,11884142	NA	chr1,11139758,11140065	22.6171
chr1,11879068,11884142	NA	chr1,11140488,11146047	5.63325
chr1,11879068,11884142	NA	chr1,11191197,11192175	6.68269
chr1,11879068,11884142	NA	chr1,11246525,11248310	7.74572
chr1,11879068,11884142	NA	chr1,11280717,11285313	6.62192
chr1,11879068,11884142	NA	chr1,145518650,145520503	0.954671
chr1,11901356,11913795	NPPA-AS1;NPPA	chr1,11948703,11948872	26.9949
chr1,11901356,11913795	NPPA-AS1;NPPA	chr1,11948873,11953287	9.60179
chr1,11917524,11920807	NPPB	chr1,110193698,110194345	0.954671
chr1,11917524,11920807	NPPB	chr1,110686430,110687990	0.954671
chr1,11917524,11920807	NPPB	chr1,11948703,11948872	119.002
chr1,11917524,11920807	NPPB	chr1,16310156,16316133	2.22756
chr1,11917524,11920807	NPPB	chr1,234907824,234916040	1.27289
chr1,11917524,11920807	NPPB	chr1,6341984,6342192	1.90934
chr1,11917524,11920807	NPPB	chr2,176677891,176678500	0.704157
chr1,119529348,119533003	TBX15	chr1,118615082,118617812	11.3695
chr1,119529348,119533003	TBX15	chr1,118636896,118637068	6.29083
chr1,119529348,119533003	TBX15	chr1,118666663,118667197	6.04625
chr1,119529348,119533003	TBX15	chr1,118678437,118680005	13.9748
chr1,119529348,119533003	TBX15	chr1,118680006,118685833	13.054
chr1,119529348,119533003	TBX15	chr1,118685834,118688511	25.4433
chr1,119529348,119533003	TBX15	chr1,118688512,118689778	20.0489
chr1,119529348,119533003	TBX15	chr1,118689779,118702437	5.62863
chr1,119529348,119533003	TBX15	chr1,118702438,118703012	22.7559
chr1,119529348,119533003	TBX15	chr1,118703013,118707240	14.7128
chr1,119529348,119533003	TBX15	chr1,118707241,118709444	13.1217
chr1,119529348,119533003	TBX15	chr1,118709445,118710634	25.2963
chr1,119529348,119533003	TBX15	chr1,118710707,118712418	15.6501
chr1,119529348,119533003	TBX15	chr1,118712419,118713041	25.5956
chr1,119529348,119533003	TBX15	chr1,118713042,118713246	6.95302
chr1,119529348,119533003	TBX15	chr1,118714860,118715266	6.68269
chr1,119529348,119533003	TBX15	chr1,118735638,118738082	13.3175
chr1,119529348,119533003	TBX15	chr1,118738083,118740433	6.62192
chr1,119529348,119533003	TBX15	chr1,118740434,118747851	6.29083
chr1,119529348,119533003	TBX15	chr1,118747852,118750207	12.3371
chr1,119529348,119533003	TBX15	chr1,118750208,118751577	14.2722
chr1,119529348,119533003	TBX15	chr1,118751578,118755578	6.33741
chr1,119529348,119533003	TBX15	chr1,118760847,118763502	14.0425
chr1,119529348,119533003	TBX15	chr1,118763503,118767424	27.2849
chr1,119529348,119533003	TBX15	chr1,118767425,118767639	30.0291
chr1,119529348,119533003	TBX15	chr1,118767640,118768548	25.7343
chr1,119529348,119533003	TBX15	chr1,118768549,118770142	13.2789
chr1,119529348,119533003	TBX15	chr1,118792665,118798416	25.0173
chr1,119529348,119533003	TBX15	chr1,118811991,118812909	7.39364
chr1,119529348,119533003	TBX15	chr1,118831429,118832064	7.74572
chr1,119529348,119533003	TBX15	chr1,118835801,118836086	8.0978
chr1,119529348,119533003	TBX15	chr1,118843280,118849618	16.9954
chr1,119529348,119533003	TBX15	chr1,118849619,118852230	26.5502
chr1,119529348,119533003	TBX15	chr1,118852231,118854106	7.31914
chr1,119529348,119533003	TBX15	chr1,118854107,118854952	8.27381
chr1,119529348,119533003	TBX15	chr1,118854953,118855224	7.39364
chr1,119529348,119533003	TBX15	chr1,118863426,118865109	7.31914
chr1,119529348,119533003	TBX15	chr1,145062796,145065046	1.40831
chr1,119529348,119533003	TBX15	chr1,196211650,196212436	0.954671
chr1,119529348,119533003	TBX15	chr1,50887569,50887813	0.993288
chr1,11953288,11974191	RNU5E-1;RNU5E-4P	chr1,11249466,11250983	4.22494
chr1,11953288,11974191	RNU5E-1;RNU5E-4P	chr1,11250984,11251558	3.81868
chr1,11953288,11974191	RNU5E-1;RNU5E-4P	chr1,11872490,11873324	21.9574
chr1,11953288,11974191	RNU5E-1;RNU5E-4P	chr1,11878707,11879067	50.1235
chr1,11953288,11974191	RNU5E-1;RNU5E-4P	chr1,11948703,11948872	95.0611
chr1,11953288,11974191	RNU5E-1;RNU5E-4P	chr1,145038225,145038613	0.954671
chr1,11953288,11974191	RNU5E-1;RNU5E-4P	chr1,15981316,15985643	1.65548
chr1,119680883,119688624	RP11-418J17.1;WARS2	chr1,118615082,118617812	4.63535
chr1,119680883,119688624	RP11-418J17.1;WARS2	chr1,118685834,118688511	3.87286
chr1,119680883,119688624	RP11-418J17.1;WARS2	chr1,118688512,118689778	3.64206
chr1,119680883,119688624	RP11-418J17.1;WARS2	chr1,118702438,118703012	2.97987
chr1,119680883,119688624	RP11-418J17.1;WARS2	chr1,118709445,118710634	3.81868
chr1,119680883,119688624	RP11-418J17.1;WARS2	chr1,118710707,118712418	3.31096
chr1,119680883,119688624	RP11-418J17.1;WARS2	chr1,118714860,118715266	3.81868
chr1,119680883,119688624	RP11-418J17.1;WARS2	chr1,118740434,118747851	3.31096
chr1,119680883,119688624	RP11-418J17.1;WARS2	chr1,118763503,118767424	2.97987
chr1,119680883,119688624	RP11-418J17.1;WARS2	chr1,118767425,118767639	3.31096
chr1,119680883,119688624	RP11-418J17.1;WARS2	chr1,145021291,145023336	1.40831
chr1,119801290,119817300	snoU13	chr1,118613564,118615081	6.03272
chr1,119801290,119817300	snoU13	chr1,118615082,118617812	9.6883
chr1,119801290,119817300	snoU13	chr1,118631867,118633157	8.00977
chr1,119801290,119817300	snoU13	chr1,118633158,118636813	3.18224
chr1,119801290,119817300	snoU13	chr1,118636896,118637068	9.03215
chr1,119801290,119817300	snoU13	chr1,118637069,118645884	4.22494
chr1,119801290,119817300	snoU13	chr1,118645885,118647913	3.1687
chr1,119801290,119817300	snoU13	chr1,118661059,118661355	3.97315
chr1,119801290,119817300	snoU13	chr1,118666663,118667197	10.3451
chr1,119801290,119817300	snoU13	chr1,118678437,118680005	3.31096
chr1,119801290,119817300	snoU13	chr1,118680006,118685833	3.1687
chr1,119801290,119817300	snoU13	chr1,118685834,118688511	16.2776
chr1,119801290,119817300	snoU13	chr1,118688512,118689778	11.9233
chr1,119801290,119817300	snoU13	chr1,118689779,118702437	2.64877
chr1,119801290,119817300	snoU13	chr1,118702438,118703012	12.6322
chr1,119801290,119817300	snoU13	chr1,118703013,118707240	7.65769
chr1,119801290,119817300	snoU13	chr1,118709445,118710634	8.3957
chr1,119801290,119817300	snoU13	chr1,118710707,118712418	3.64206
chr1,119801290,119817300	snoU13	chr1,118712419,118713041	8.41541
chr1,119801290,119817300	snoU13	chr1,118713042,118713246	3.97315
chr1,119801290,119817300	snoU13	chr1,118713247,118714859	3.64206
chr1,119801290,119817300	snoU13	chr1,118714860,118715266	6.81142
chr1,119801290,119817300	snoU13	chr1,118715267,118715527	7.867
chr1,119801290,119817300	snoU13	chr1,118738083,118740433	7.40717
chr1,119801290,119817300	snoU13	chr1,118760847,118763502	3.31096
chr1,119801290,119817300	snoU13	chr1,118763503,118767424	13.6513
chr1,119801290,119817300	snoU13	chr1,118767425,118767639	12.0317
chr1,119801290,119817300	snoU13	chr1,118767640,118768548	5.29754
chr1,119801290,119817300	snoU13	chr1,118849619,118852230	3.64206
chr1,119801290,119817300	snoU13	chr1,145043289,145043514	1.40831
chr1,11980154,11990122	KIAA2013	chr1,109926652,109929573	0.954671
chr1,11980154,11990122	KIAA2013	chr1,15988470,15989675	1.90934
chr1,11980154,11990122	KIAA2013	chr1,16943386,16943543	1.90934
chr1,11980154,11990122	KIAA2013	chr1,16943544,16944602	1.90934
chr1,11980154,11990122	KIAA2013	chr1,234688875,234689105	0.993288
chr1,119873969,119878662	RNU1-75P	chr1,118486445,118486774	4.22494
chr1,119873969,119878662	RNU1-75P	chr1,118615082,118617812	7.40717
chr1,119873969,119878662	RNU1-75P	chr1,118631867,118633157	4.13691
chr1,119873969,119878662	RNU1-75P	chr1,118647914,118649145	3.81868
chr1,119873969,119878662	RNU1-75P	chr1,118655424,118656473	7.14252
chr1,119873969,119878662	RNU1-75P	chr1,118661059,118661355	3.64206
chr1,119873969,119878662	RNU1-75P	chr1,118661356,118666662	4.30425
chr1,119873969,119878662	RNU1-75P	chr1,118666663,118667197	3.31096
chr1,119873969,119878662	RNU1-75P	chr1,118669297,118672999	3.31096
chr1,119873969,119878662	RNU1-75P	chr1,118678437,118680005	3.31096
chr1,119873969,119878662	RNU1-75P	chr1,118680006,118685833	3.18224
chr1,119873969,119878662	RNU1-75P	chr1,118685834,118688511	16.8667
chr1,119873969,119878662	RNU1-75P	chr1,118688512,118689778	7.18382
chr1,119873969,119878662	RNU1-75P	chr1,118702438,118703012	9.03215
chr1,119873969,119878662	RNU1-75P	chr1,118703013,118707240	6.4932
chr1,119873969,119878662	RNU1-75P	chr1,118709445,118710634	11.3675
chr1,119873969,119878662	RNU1-75P	chr1,118710707,118712418	3.31096
chr1,119873969,119878662	RNU1-75P	chr1,118712419,118713041	8.74651
chr1,119873969,119878662	RNU1-75P	chr1,118713042,118713246	15.373
chr1,119873969,119878662	RNU1-75P	chr1,118714860,118715266	3.97315
chr1,119873969,119878662	RNU1-75P	chr1,118792665,118798416	3.97315
chr1,119873969,119878662	RNU1-75P	chr1,118803555,118807148	3.97315
chr1,119873969,119878662	RNU1-75P	chr1,118854107,118854952	3.50046
chr1,119873969,119878662	RNU1-75P	chr1,145038614,145040559	2.11247
chr1,119873969,119878662	RNU1-75P	chr1,145077349,145079961	1.76039
chr1,119873969,119878662	RNU1-75P	chr1,145095231,145097411	1.40831
chr1,11990123,12006954	PLOD1	chr1,33817633,33846955	0.993288
chr1,11990123,12006954	PLOD1	chr1,52939314,52940160	0.954671
chr1,11990123,12006954	PLOD1	chr1,6254544,6256923	1.27289
chr1,119907842,119911992	HAO2;HAO2-IT1	chr1,118547967,118549739	6.68949
chr1,119907842,119911992	HAO2;HAO2-IT1	chr1,118579481,118583551	6.04625
chr1,119907842,119911992	HAO2;HAO2-IT1	chr1,118583552,118588242	13.9526
chr1,119907842,119911992	HAO2;HAO2-IT1	chr1,118595984,118596995	6.68949
chr1,119907842,119911992	HAO2;HAO2-IT1	chr1,118600201,118611464	6.36447
chr1,119907842,119911992	HAO2;HAO2-IT1	chr1,118611465,118613563	6.68949
chr1,119907842,119911992	HAO2;HAO2-IT1	chr1,118613564,118615081	28.7948
chr1,119907842,119911992	HAO2;HAO2-IT1	chr1,118615082,118617812	45.0419
chr1,119907842,119911992	HAO2;HAO2-IT1	chr1,118631867,118633157	13.6845
chr1,119907842,119911992	HAO2;HAO2-IT1	chr1,118633158,118636813	21.7464
chr1,119907842,119911992	HAO2;HAO2-IT1	chr1,118636896,118637068	28.8713
chr1,119907842,119911992	HAO2;HAO2-IT1	chr1,118647914,118649145	7.74572
chr1,119907842,119911992	HAO2;HAO2-IT1	chr1,118649146,118654729	6.36447
chr1,119907842,119911992	HAO2;HAO2-IT1	chr1,118655424,118656473	22.0856
chr1,119907842,119911992	HAO2;HAO2-IT1	chr1,118661059,118661355	14.0156
chr1,119907842,119911992	HAO2;HAO2-IT1	chr1,118661356,118666662	20.33
chr1,119907842,119911992	HAO2;HAO2-IT1	chr1,118666663,118667197	17.631
chr1,119907842,119911992	HAO2;HAO2-IT1	chr1,118667198,118669296	5.98533
chr1,119907842,119911992	HAO2;HAO2-IT1	chr1,118669297,118672999	20.028
chr1,119907842,119911992	HAO2;HAO2-IT1	chr1,118673000,118678436	17.1104
chr1,119907842,119911992	HAO2;HAO2-IT1	chr1,118678437,118680005	33.3048
chr1,119907842,119911992	HAO2;HAO2-IT1	chr1,118680006,118685833	19.9736
chr1,119907842,119911992	HAO2;HAO2-IT1	chr1,118685834,118688511	45.3994
chr1,119907842,119911992	HAO2;HAO2-IT1	chr1,118688512,118689778	44.3187
chr1,119907842,119911992	HAO2;HAO2-IT1	chr1,118689779,118702437	23.6862
chr1,119907842,119911992	HAO2;HAO2-IT1	chr1,118702438,118703012	31.3115
chr1,119907842,119911992	HAO2;HAO2-IT1	chr1,118703013,118707240	26.1413
chr1,119907842,119911992	HAO2;HAO2-IT1	chr1,118707241,118709444	8.6085
chr1,119907842,119911992	HAO2;HAO2-IT1	chr1,118709445,118710634	25.255
chr1,119907842,119911992	HAO2;HAO2-IT1	chr1,118710707,118712418	30.6364
chr1,119907842,119911992	HAO2;HAO2-IT1	chr1,118712419,118713041	33.9331
chr1,119907842,119911992	HAO2;HAO2-IT1	chr1,118713042,118713246	6.68269
chr1,119907842,119911992	HAO2;HAO2-IT1	chr1,118713247,118714859	7.63736
chr1,119907842,119911992	HAO2;HAO2-IT1	chr1,118714860,118715266	29.6398
chr1,119907842,119911992	HAO2;HAO2-IT1	chr1,118715267,118715527	13.3722
chr1,119907842,119911992	HAO2;HAO2-IT1	chr1,118715596,118716007	6.36447
chr1,119907842,119911992	HAO2;HAO2-IT1	chr1,118747852,118750207	6.62192
chr1,119907842,119911992	HAO2;HAO2-IT1	chr1,118750208,118751577	15.2397
chr1,119907842,119911992	HAO2;HAO2-IT1	chr1,118751578,118755578	7.39364
chr1,119907842,119911992	HAO2;HAO2-IT1	chr1,118760847,118763502	26.9829
chr1,119907842,119911992	HAO2;HAO2-IT1	chr1,118763503,118767424	18.9174
chr1,119907842,119911992	HAO2;HAO2-IT1	chr1,118767425,118767639	36.7402
chr1,119907842,119911992	HAO2;HAO2-IT1	chr1,118767640,118768548	28.3411
chr1,119907842,119911992	HAO2;HAO2-IT1	chr1,118768549,118770142	10.0207
chr1,119907842,119911992	HAO2;HAO2-IT1	chr1,118792665,118798416	15.734
chr1,119907842,119911992	HAO2;HAO2-IT1	chr1,118832065,118835800	7.39364
chr1,119907842,119911992	HAO2;HAO2-IT1	chr1,144014968,144015233	1.76039
chr1,119907842,119911992	HAO2;HAO2-IT1	chr1,144859515,144861827	1.27289
chr1,119907842,119911992	HAO2;HAO2-IT1	chr1,144945046,144950601	1.59112
chr1,119907842,119911992	HAO2;HAO2-IT1	chr1,144996456,144999083	1.90934
chr1,119907842,119911992	HAO2;HAO2-IT1	chr1,145000515,145001022	1.65548
chr1,119907842,119911992	HAO2;HAO2-IT1	chr1,145023337,145025985	2.86401
chr1,119907842,119911992	HAO2;HAO2-IT1	chr1,145035497,145037617	1.76039
chr1,119907842,119911992	HAO2;HAO2-IT1	chr1,145038614,145040559	4.05567
chr1,119907842,119911992	HAO2;HAO2-IT1	chr1,145043289,145043514	5.71115
chr1,119907842,119911992	HAO2;HAO2-IT1	chr1,145051577,145057442	1.32438
chr1,119907842,119911992	HAO2;HAO2-IT1	chr1,145057443,145062795	4.75982
chr1,119907842,119911992	HAO2;HAO2-IT1	chr1,145065047,145065968	2.64877
chr1,119907842,119911992	HAO2;HAO2-IT1	chr1,145072648,145074316	2.64877
chr1,119907842,119911992	HAO2;HAO2-IT1	chr1,145088913,145090034	1.76039
chr1,119955700,119958494	HSD3B2	chr1,100155350,100156600	0.954671
chr1,119955700,119958494	HSD3B2	chr1,118596996,118600200	1.98658
chr1,119955700,119958494	HSD3B2	chr1,118615082,118617812	5.99886
chr1,119955700,119958494	HSD3B2	chr1,118636896,118637068	2.86401
chr1,119955700,119958494	HSD3B2	chr1,118649146,118654729	2.81663
chr1,119955700,119958494	HSD3B2	chr1,118655424,118656473	1.90934
chr1,119955700,119958494	HSD3B2	chr1,118661356,118666662	4.78222
chr1,119955700,119958494	HSD3B2	chr1,118666663,118667197	1.90934
chr1,119955700,119958494	HSD3B2	chr1,118680006,118685833	2.31767
chr1,119955700,119958494	HSD3B2	chr1,118685834,118688511	2.22756
chr1,119955700,119958494	HSD3B2	chr1,118702438,118703012	2.46455
chr1,119955700,119958494	HSD3B2	chr1,118709445,118710634	2.46455
chr1,119955700,119958494	HSD3B2	chr1,118710707,118712418	2.22756
chr1,119955700,119958494	HSD3B2	chr1,118750208,118751577	2.81663
chr1,119955700,119958494	HSD3B2	chr1,118755579,118760846	1.90934
chr1,119955700,119958494	HSD3B2	chr1,118767640,118768548	2.54579
chr1,119955700,119958494	HSD3B2	chr1,118802734,118803554	2.81663
chr1,119955700,119958494	HSD3B2	chr1,145035497,145037617	1.27289
chr1,119955700,119958494	HSD3B2	chr1,145038614,145040559	1.05623
chr1,119955700,119958494	HSD3B2	chr1,145051577,145057442	0.954671
chr1,119955700,119958494	HSD3B2	chr1,145062796,145065046	1.05623
chr1,119955700,119958494	HSD3B2	chr1,145065047,145065968	3.70359
chr1,120187206,120194235	ZNF697	chr1,108369282,108371636	1.59112
chr1,120187206,120194235	ZNF697	chr1,109330151,109331840	1.76039
chr1,120187206,120194235	ZNF697	chr1,110044835,110045995	1.59112
chr1,120187206,120194235	ZNF697	chr1,110665847,110666731	1.59112
chr1,120187206,120194235	ZNF697	chr1,111715978,111717431	1.65548
chr1,120187206,120194235	ZNF697	chr1,118494418,118498573	2.86401
chr1,120187206,120194235	ZNF697	chr1,118501829,118502307	3.64206
chr1,120187206,120194235	ZNF697	chr1,118613564,118615081	4.22494
chr1,120187206,120194235	ZNF697	chr1,118712419,118713041	3.64206
chr1,120187206,120194235	ZNF697	chr1,143991131,144008807	1.65548
chr1,120187206,120194235	ZNF697	chr1,144532064,144535074	1.32438
chr1,120187206,120194235	ZNF697	chr1,144548039,144548214	2.7327
chr1,120187206,120194235	ZNF697	chr1,144690387,144691477	1.32438
chr1,120187206,120194235	ZNF697	chr1,144853448,144855389	3.43685
chr1,120187206,120194235	ZNF697	chr1,144870825,144873848	5.33809
chr1,120187206,120194235	ZNF697	chr1,144873849,144874696	3.73744
chr1,120187206,120194235	ZNF697	chr1,144874697,144880977	2.92837
chr1,120187206,120194235	ZNF697	chr1,144880978,144886706	6.71254
chr1,120187206,120194235	ZNF697	chr1,144888104,144890604	7.88864
chr1,120187206,120194235	ZNF697	chr1,144906786,144907916	1.65548
chr1,120187206,120194235	ZNF697	chr1,144907917,144908729	3.43685
chr1,120187206,120194235	ZNF697	chr1,144908730,144915661	1.32438
chr1,120187206,120194235	ZNF697	chr1,144918370,144919188	5.9793
chr1,120187206,120194235	ZNF697	chr1,144919189,144922226	8.31653
chr1,120187206,120194235	ZNF697	chr1,144922227,144931729	4.20127
chr1,120187206,120194235	ZNF697	chr1,144931730,144936266	4.53236
chr1,120187206,120194235	ZNF697	chr1,144936267,144938609	8.96585
chr1,120187206,120194235	ZNF697	chr1,144938610,144939282	5.20743
chr1,120187206,120194235	ZNF697	chr1,144939283,144941764	14.57
chr1,120187206,120194235	ZNF697	chr1,144945046,144950601	3.74697
chr1,120187206,120194235	ZNF697	chr1,144985198,144990021	4.25276
chr1,120187206,120194235	ZNF697	chr1,144990022,144993387	7.66721
chr1,120187206,120194235	ZNF697	chr1,144993388,144995450	7.31514
chr1,120187206,120194235	ZNF697	chr1,144995451,144996455	10.9605
chr1,120187206,120194235	ZNF697	chr1,144996456,144999083	13.4515
chr1,120187206,120194235	ZNF697	chr1,144999084,145000514	9.06742
chr1,120187206,120194235	ZNF697	chr1,145000515,145001022	10.0194
chr1,120187206,120194235	ZNF697	chr1,145001023,145003520	10.3322
chr1,120187206,120194235	ZNF697	chr1,145003521,145006592	14.0115
chr1,120187206,120194235	ZNF697	chr1,145006593,145020089	2.7327
chr1,120187206,120194235	ZNF697	chr1,145020090,145021290	13.5659
chr1,120187206,120194235	ZNF697	chr1,145021291,145023336	14.4651
chr1,120187206,120194235	ZNF697	chr1,145023337,145025985	14.4603
chr1,120187206,120194235	ZNF697	chr1,145025986,145035496	11.3756
chr1,120187206,120194235	ZNF697	chr1,145035497,145037617	10.9605
chr1,120187206,120194235	ZNF697	chr1,145038225,145038613	10.2435
chr1,120187206,120194235	ZNF697	chr1,145038614,145040559	9.55557
chr1,120187206,120194235	ZNF697	chr1,145040560,145043288	10.0431
chr1,120187206,120194235	ZNF697	chr1,145043289,145043514	17.2066
chr1,120187206,120194235	ZNF697	chr1,145043515,145045900	6.66582
chr1,120187206,120194235	ZNF697	chr1,145051577,145057442	6.58523
chr1,120187206,120194235	ZNF697	chr1,145057443,145062795	12.2883
chr1,120187206,120194235	ZNF697	chr1,145062796,145065046	10.337
chr1,120187206,120194235	ZNF697	chr1,145065047,145065968	21.9936
chr1,120187206,120194235	ZNF697	chr1,145065969,145072647	8.24882
chr1,120187206,120194235	ZNF697	chr1,145072648,145074316	18.4578
chr1,120187206,120194235	ZNF697	chr1,145077349,145079961	21.1268
chr1,120187206,120194235	ZNF697	chr1,145079962,145088912	9.54746
chr1,120187206,120194235	ZNF697	chr1,145088913,145090034	13.4542
chr1,120187206,120194235	ZNF697	chr1,145090035,145092709	16.5728
chr1,120187206,120194235	ZNF697	chr1,145092710,145095230	14.3588
chr1,120187206,120194235	ZNF697	chr1,145095231,145097411	16.2099
chr1,120187206,120194235	ZNF697	chr1,145097412,145107185	3.55195
chr1,120187206,120194235	ZNF697	chr1,145107186,145115010	6.30087
chr1,120187206,120194235	ZNF697	chr1,145115011,145116060	26.5157
chr1,120187206,120194235	ZNF697	chr1,145116061,145118548	6.59
chr1,120187206,120194235	ZNF697	chr1,46993121,46995251	1.05623
chr1,120187206,120194235	ZNF697	chr1,51382946,51383218	1.05623
chr1,120187206,120194235	ZNF697	chr1,77510372,77512694	0.993288
chr1,120187206,120194235	ZNF697	chr5,49974245,49976097	1.05623
chr1,120198229,120204300	PHGDH	chr1,109342508,109343297	1.27289
chr1,120198229,120204300	PHGDH	chr1,118475287,118478252	3.97315
chr1,120198229,120204300	PHGDH	chr1,119821704,119823168	17.0584
chr1,120198229,120204300	PHGDH	chr1,119912470,119913277	9.85819
chr1,120198229,120204300	PHGDH	chr1,119913278,119917958	9.86493
chr1,120198229,120204300	PHGDH	chr1,119920651,119921708	12.2506
chr1,120198229,120204300	PHGDH	chr1,119924643,119927283	9.50611
chr1,120198229,120204300	PHGDH	chr1,120005445,120009634	13.7311
chr1,120198229,120204300	PHGDH	chr1,120010399,120010947	51.7856
chr1,120198229,120204300	PHGDH	chr1,120010948,120014687	31.053
chr1,120198229,120204300	PHGDH	chr1,120014688,120015188	37.5746
chr1,120198229,120204300	PHGDH	chr1,120151220,120158241	106.727
chr1,120198229,120204300	PHGDH	chr1,144837273,144839146	1.65548
chr1,120198229,120204300	PHGDH	chr1,144870825,144873848	7.94824
chr1,120198229,120204300	PHGDH	chr1,144873849,144874696	1.32438
chr1,120198229,120204300	PHGDH	chr1,144874697,144880977	2.11247
chr1,120198229,120204300	PHGDH	chr1,144880978,144886706	5.68205
chr1,120198229,120204300	PHGDH	chr1,144886707,144888103	2.9155
chr1,120198229,120204300	PHGDH	chr1,144888104,144890604	2.59728
chr1,120198229,120204300	PHGDH	chr1,144907917,144908729	3.57769
chr1,120198229,120204300	PHGDH	chr1,144915662,144918369	1.40831
chr1,120198229,120204300	PHGDH	chr1,144918370,144919188	4.45113
chr1,120198229,120204300	PHGDH	chr1,144919189,144922226	6.05035
chr1,120198229,120204300	PHGDH	chr1,144922227,144931729	1.40831
chr1,120198229,120204300	PHGDH	chr1,144931730,144936266	2.22756
chr1,120198229,120204300	PHGDH	chr1,144936267,144938609	6.94208
chr1,120198229,120204300	PHGDH	chr1,144938610,144939282	2.99943
chr1,120198229,120204300	PHGDH	chr1,144939283,144941764	5.99886
chr1,120198229,120204300	PHGDH	chr1,144945046,144950601	1.40831
chr1,120198229,120204300	PHGDH	chr1,144985198,144990021	6.33472
chr1,120198229,120204300	PHGDH	chr1,144990022,144993387	6.03413
chr1,120198229,120204300	PHGDH	chr1,144993388,144995450	4.05708
chr1,120198229,120204300	PHGDH	chr1,144995451,144996455	6.73353
chr1,120198229,120204300	PHGDH	chr1,144996456,144999083	9.51361
chr1,120198229,120204300	PHGDH	chr1,144999084,145000514	6.0761
chr1,120198229,120204300	PHGDH	chr1,145000515,145001022	5.19456
chr1,120198229,120204300	PHGDH	chr1,145001023,145003520	8.27457
chr1,120198229,120204300	PHGDH	chr1,145003521,145006592	7.99355
chr1,120198229,120204300	PHGDH	chr1,145006593,145020089	3.59057
chr1,120198229,120204300	PHGDH	chr1,145020090,145021290	7.02266
chr1,120198229,120204300	PHGDH	chr1,145021291,145023336	10.9348
chr1,120198229,120204300	PHGDH	chr1,145023337,145025985	8.61854
chr1,120198229,120204300	PHGDH	chr1,145025986,145035496	7.03077
chr1,120198229,120204300	PHGDH	chr1,145035497,145037617	7.70583
chr1,120198229,120204300	PHGDH	chr1,145038225,145038613	7.28128
chr1,120198229,120204300	PHGDH	chr1,145038614,145040559	9.16087
chr1,120198229,120204300	PHGDH	chr1,145040560,145043288	8.98684
chr1,120198229,120204300	PHGDH	chr1,145043289,145043514	15.0305
chr1,120198229,120204300	PHGDH	chr1,145057443,145062795	10.3532
chr1,120198229,120204300	PHGDH	chr1,145062796,145065046	7.27317
chr1,120198229,120204300	PHGDH	chr1,145065047,145065968	13.5368
chr1,120198229,120204300	PHGDH	chr1,145065969,145072647	4.74026
chr1,120198229,120204300	PHGDH	chr1,145072648,145074316	10.337
chr1,120198229,120204300	PHGDH	chr1,145077349,145079961	16.3954
chr1,120198229,120204300	PHGDH	chr1,145079962,145088912	3.57769
chr1,120198229,120204300	PHGDH	chr1,145088913,145090034	8.72345
chr1,120198229,120204300	PHGDH	chr1,145090035,145092709	5.94879
chr1,120198229,120204300	PHGDH	chr1,145092710,145095230	7.90486
chr1,120198229,120204300	PHGDH	chr1,145095231,145097411	4.50662
chr1,120198229,120204300	PHGDH	chr1,145107186,145115010	1.27289
chr1,120198229,120204300	PHGDH	chr1,145115011,145116060	15.3683
chr1,120198229,120204300	PHGDH	chr1,145116061,145118548	8.59614
chr1,120198229,120204300	PHGDH	chr1,160900399,160901626	1.05623
chr1,120309927,120314091	HMGCS2	chr1,100542383,100545950	1.27289
chr1,120309927,120314091	HMGCS2	chr1,113654256,113658728	1.59112
chr1,120309927,120314091	HMGCS2	chr1,120410945,120412447	22.8851
chr1,120309927,120314091	HMGCS2	chr1,120444241,120448469	19.7299
chr1,120309927,120314091	HMGCS2	chr1,144548039,144548214	1.90934
chr1,120309927,120314091	HMGCS2	chr1,144837273,144839146	1.32438
chr1,120309927,120314091	HMGCS2	chr1,144839147,144841536	1.27289
chr1,120309927,120314091	HMGCS2	chr1,144842653,144844638	2.26618
chr1,120309927,120314091	HMGCS2	chr1,144853137,144853447	2.01091
chr1,120309927,120314091	HMGCS2	chr1,144853448,144855389	4.94263
chr1,120309927,120314091	HMGCS2	chr1,144855390,144855943	2.68121
chr1,120309927,120314091	HMGCS2	chr1,144855944,144856365	0.993288
chr1,120309927,120314091	HMGCS2	chr1,144856366,144856797	1.05623
chr1,120309927,120314091	HMGCS2	chr1,144856798,144859514	3.35627
chr1,120309927,120314091	HMGCS2	chr1,144859515,144861827	2.46455
chr1,120309927,120314091	HMGCS2	chr1,144861828,144863799	1.76039
chr1,120309927,120314091	HMGCS2	chr1,144863800,144870824	3.43685
chr1,120309927,120314091	HMGCS2	chr1,144870825,144873848	9.28884
chr1,120309927,120314091	HMGCS2	chr1,144873849,144874696	3.08478
chr1,120309927,120314091	HMGCS2	chr1,144874697,144880977	6.02126
chr1,120309927,120314091	HMGCS2	chr1,144880978,144886706	5.97453
chr1,120309927,120314091	HMGCS2	chr1,144886707,144888103	7.31514
chr1,120309927,120314091	HMGCS2	chr1,144888104,144890604	7.64623
chr1,120309927,120314091	HMGCS2	chr1,144890605,144897948	2.9155
chr1,120309927,120314091	HMGCS2	chr1,144906786,144907916	1.27289
chr1,120309927,120314091	HMGCS2	chr1,144907917,144908729	9.21637
chr1,120309927,120314091	HMGCS2	chr1,144908730,144915661	4.09905
chr1,120309927,120314091	HMGCS2	chr1,144915662,144918369	2.46455
chr1,120309927,120314091	HMGCS2	chr1,144918370,144919188	5.96166
chr1,120309927,120314091	HMGCS2	chr1,144919189,144922226	10.6762
chr1,120309927,120314091	HMGCS2	chr1,144922227,144931729	4.96026
chr1,120309927,120314091	HMGCS2	chr1,144931730,144936266	9.07218
chr1,120309927,120314091	HMGCS2	chr1,144936267,144938609	10.2049
chr1,120309927,120314091	HMGCS2	chr1,144938610,144939282	4.35767
chr1,120309927,120314091	HMGCS2	chr1,144939283,144941764	13.7095
chr1,120309927,120314091	HMGCS2	chr1,144945046,144950601	5.96166
chr1,120309927,120314091	HMGCS2	chr1,144985198,144990021	3.66973
chr1,120309927,120314091	HMGCS2	chr1,144990022,144993387	7.71394
chr1,120309927,120314091	HMGCS2	chr1,144993388,144995450	6.35236
chr1,120309927,120314091	HMGCS2	chr1,144995451,144996455	7.63336
chr1,120309927,120314091	HMGCS2	chr1,144996456,144999083	13.6675
chr1,120309927,120314091	HMGCS2	chr1,144999084,145000514	7.32801
chr1,120309927,120314091	HMGCS2	chr1,145000515,145001022	9.47306
chr1,120309927,120314091	HMGCS2	chr1,145001023,145003520	16.6135
chr1,120309927,120314091	HMGCS2	chr1,145003521,145006592	13.2382
chr1,120309927,120314091	HMGCS2	chr1,145006593,145020089	5.3462
chr1,120309927,120314091	HMGCS2	chr1,145020090,145021290	11.2659
chr1,120309927,120314091	HMGCS2	chr1,145021291,145023336	13.7981
chr1,120309927,120314091	HMGCS2	chr1,145023337,145025985	13.6966
chr1,120309927,120314091	HMGCS2	chr1,145025986,145035496	9.08029
chr1,120309927,120314091	HMGCS2	chr1,145035497,145037617	8.89814
chr1,120309927,120314091	HMGCS2	chr1,145038225,145038613	8.34228
chr1,120309927,120314091	HMGCS2	chr1,145038614,145040559	12.981
chr1,120309927,120314091	HMGCS2	chr1,145040560,145043288	13.1231
chr1,120309927,120314091	HMGCS2	chr1,145043289,145043514	16.8443
chr1,120309927,120314091	HMGCS2	chr1,145043515,145045900	3.89592
chr1,120309927,120314091	HMGCS2	chr1,145051577,145057442	6.97593
chr1,120309927,120314091	HMGCS2	chr1,145057443,145062795	16.3711
chr1,120309927,120314091	HMGCS2	chr1,145062796,145065046	16.4727
chr1,120309927,120314091	HMGCS2	chr1,145065047,145065968	30.0243
chr1,120309927,120314091	HMGCS2	chr1,145065969,145072647	14.719
chr1,120309927,120314091	HMGCS2	chr1,145072648,145074316	15.4117
chr1,120309927,120314091	HMGCS2	chr1,145077349,145079961	27.0039
chr1,120309927,120314091	HMGCS2	chr1,145079962,145088912	13.3703
chr1,120309927,120314091	HMGCS2	chr1,145088913,145090034	19.7178
chr1,120309927,120314091	HMGCS2	chr1,145090035,145092709	14.6093
chr1,120309927,120314091	HMGCS2	chr1,145092710,145095230	15.9594
chr1,120309927,120314091	HMGCS2	chr1,145095231,145097411	18.9927
chr1,120309927,120314091	HMGCS2	chr1,145097412,145107185	6.61098
chr1,120309927,120314091	HMGCS2	chr1,145107186,145115010	12.6871
chr1,120309927,120314091	HMGCS2	chr1,145115011,145116060	31.1889
chr1,120309927,120314091	HMGCS2	chr1,145116061,145118548	15.6784
chr1,120309927,120314091	HMGCS2	chr1,33424722,33427391	0.993288
chr1,120309927,120314091	HMGCS2	chr1,55937240,55938712	0.954671
chr1,120309927,120314091	HMGCS2	chr1,87032634,87034757	1.27289
chr1,12034073,12041913	MFN2	chr1,11878707,11879067	19.2036
chr1,12034073,12041913	MFN2	chr1,12044140,12044789	1088.71
chr1,12034073,12041913	MFN2	chr1,15979610,15981315	1.98658
chr1,12034073,12041913	MFN2	chr1,2123846,2126597	1.27289
chr1,12034073,12041913	MFN2	chr1,39866117,39876094	1.40831
chr1,12034073,12041913	MFN2	chr1,52973336,52974574	1.05623
chr1,12034073,12041913	MFN2	chr1,6257809,6258012	2.46455
chr1,12034073,12041913	MFN2	chr1,6283977,6286259	1.65548
chr1,12034073,12041913	MFN2	chr1,6596520,6597363	1.90934
chr1,120353123,120358399	REG4	chr1,105595479,105599760	1.05623
chr1,120353123,120358399	REG4	chr1,120410945,120412447	21.9574
chr1,120353123,120358399	REG4	chr1,120412448,120412773	23.2372
chr1,120353123,120358399	REG4	chr1,120444241,120448469	14.3201
chr1,120353123,120358399	REG4	chr1,120471019,120471502	12.4107
chr1,120353123,120358399	REG4	chr1,120492798,120493751	9.50611
chr1,120353123,120358399	REG4	chr1,120495293,120495578	10.5014
chr1,120353123,120358399	REG4	chr1,144548039,144548214	3.08478
chr1,120353123,120358399	REG4	chr1,144679036,144679582	0.954671
chr1,120353123,120358399	REG4	chr1,144690387,144691477	1.05623
chr1,120353123,120358399	REG4	chr1,144837273,144839146	1.94796
chr1,120353123,120358399	REG4	chr1,144842653,144844638	1.32438
chr1,120353123,120358399	REG4	chr1,144844639,144845181	1.40831
chr1,120353123,120358399	REG4	chr1,144853137,144853447	1.32438
chr1,120353123,120358399	REG4	chr1,144853448,144855389	2.7327
chr1,120353123,120358399	REG4	chr1,144855944,144856365	0.954671
chr1,120353123,120358399	REG4	chr1,144859515,144861827	2.36298
chr1,120353123,120358399	REG4	chr1,144861828,144863799	2.71506
chr1,120353123,120358399	REG4	chr1,144863800,144870824	0.954671
chr1,120353123,120358399	REG4	chr1,144870825,144873848	11.6308
chr1,120353123,120358399	REG4	chr1,144873849,144874696	4.64204
chr1,120353123,120358399	REG4	chr1,144874697,144880977	6.28941
chr1,120353123,120358399	REG4	chr1,144880978,144886706	6.00028
chr1,120353123,120358399	REG4	chr1,144886707,144888103	4.06043
chr1,120353123,120358399	REG4	chr1,144888104,144890604	7.56565
chr1,120353123,120358399	REG4	chr1,144890605,144897948	2.01091
chr1,120353123,120358399	REG4	chr1,144906786,144907916	2.99943
chr1,120353123,120358399	REG4	chr1,144907917,144908729	8.71058
chr1,120353123,120358399	REG4	chr1,144908730,144915661	4.00559
chr1,120353123,120358399	REG4	chr1,144915662,144918369	3.03329
chr1,120353123,120358399	REG4	chr1,144918370,144919188	6.69967
chr1,120353123,120358399	REG4	chr1,144919189,144922226	11.2401
chr1,120353123,120358399	REG4	chr1,144922227,144931729	4.39152
chr1,120353123,120358399	REG4	chr1,144931730,144936266	4.65491
chr1,120353123,120358399	REG4	chr1,144936267,144938609	6.33137
chr1,120353123,120358399	REG4	chr1,144938610,144939282	5.08281
chr1,120353123,120358399	REG4	chr1,144939283,144941764	7.73158
chr1,120353123,120358399	REG4	chr1,144945046,144950601	2.61015
chr1,120353123,120358399	REG4	chr1,144985198,144990021	5.94879
chr1,120353123,120358399	REG4	chr1,144990022,144993387	8.85618
chr1,120353123,120358399	REG4	chr1,144993388,144995450	5.6854
chr1,120353123,120358399	REG4	chr1,144995451,144996455	6.99691
chr1,120353123,120358399	REG4	chr1,144996456,144999083	10.9009
chr1,120353123,120358399	REG4	chr1,144999084,145000514	8.37613
chr1,120353123,120358399	REG4	chr1,145000515,145001022	8.08431
chr1,120353123,120358399	REG4	chr1,145001023,145003520	9.9151
chr1,120353123,120358399	REG4	chr1,145003521,145006592	11.8766
chr1,120353123,120358399	REG4	chr1,145006593,145020089	4.31094
chr1,120353123,120358399	REG4	chr1,145020090,145021290	8.42286
chr1,120353123,120358399	REG4	chr1,145021291,145023336	11.941
chr1,120353123,120358399	REG4	chr1,145023337,145025985	9.67477
chr1,120353123,120358399	REG4	chr1,145025986,145035496	9.20015
chr1,120353123,120358399	REG4	chr1,145035497,145037617	14.7237
chr1,120353123,120358399	REG4	chr1,145038225,145038613	8.56705
chr1,120353123,120358399	REG4	chr1,145038614,145040559	21.934
chr1,120353123,120358399	REG4	chr1,145040560,145043288	11.2063
chr1,120353123,120358399	REG4	chr1,145043289,145043514	15.4827
chr1,120353123,120358399	REG4	chr1,145043515,145045900	3.74697
chr1,120353123,120358399	REG4	chr1,145051577,145057442	4.67589
chr1,120353123,120358399	REG4	chr1,145057443,145062795	15.6364
chr1,120353123,120358399	REG4	chr1,145062796,145065046	17.0481
chr1,120353123,120358399	REG4	chr1,145065047,145065968	21.4329
chr1,120353123,120358399	REG4	chr1,145065969,145072647	14.2911
chr1,120353123,120358399	REG4	chr1,145072648,145074316	15.9303
chr1,120353123,120358399	REG4	chr1,145077349,145079961	24.3484
chr1,120353123,120358399	REG4	chr1,145079962,145088912	7.54943
chr1,120353123,120358399	REG4	chr1,145088913,145090034	14.7109
chr1,120353123,120358399	REG4	chr1,145090035,145092709	14.8984
chr1,120353123,120358399	REG4	chr1,145092710,145095230	12.9037
chr1,120353123,120358399	REG4	chr1,145095231,145097411	13.9099
chr1,120353123,120358399	REG4	chr1,145097412,145107185	4.96503
chr1,120353123,120358399	REG4	chr1,145107186,145115010	4.64204
chr1,120353123,120358399	REG4	chr1,145115011,145116060	29.1373
chr1,120353123,120358399	REG4	chr1,145116061,145118548	14.6012
chr1,120353123,120358399	REG4	chr1,90018319,90021315	1.05623
chr1,120431471,120440812	ADAM30	chr1,109298976,109300650	1.32438
chr1,120431471,120440812	ADAM30	chr1,114914089,114914778	1.40831
chr1,120431471,120440812	ADAM30	chr1,117065031,117065308	1.59112
chr1,120431471,120440812	ADAM30	chr1,118416937,118417974	2.11247
chr1,120431471,120440812	ADAM30	chr1,120286423,120291442	12.0925
chr1,120431471,120440812	ADAM30	chr1,120291443,120291895	21.0028
chr1,120431471,120440812	ADAM30	chr1,120291896,120293007	14.3201
chr1,120431471,120440812	ADAM30	chr1,120351793,120353122	23.2303
chr1,120431471,120440812	ADAM30	chr1,120358653,120359517	25.3496
chr1,120431471,120440812	ADAM30	chr1,120444241,120448469	582.352
chr1,120431471,120440812	ADAM30	chr1,120470862,120471018	98.2146
chr1,120431471,120440812	ADAM30	chr1,120471019,120471502	104.978
chr1,120431471,120440812	ADAM30	chr1,120479284,120480472	127.819
chr1,120431471,120440812	ADAM30	chr1,144532064,144535074	2.59728
chr1,120431471,120440812	ADAM30	chr1,144535075,144537940	0.954671
chr1,120431471,120440812	ADAM30	chr1,144540746,144541764	1.32438
chr1,120431471,120440812	ADAM30	chr1,144548039,144548214	3.2466
chr1,120431471,120440812	ADAM30	chr1,144690387,144691477	2.96558
chr1,120431471,120440812	ADAM30	chr1,144837273,144839146	10.5279
chr1,120431471,120440812	ADAM30	chr1,144839147,144841536	3.10576
chr1,120431471,120440812	ADAM30	chr1,144841537,144842652	1.27289
chr1,120431471,120440812	ADAM30	chr1,144842653,144844638	5.35907
chr1,120431471,120440812	ADAM30	chr1,144844639,144845181	1.05623
chr1,120431471,120440812	ADAM30	chr1,144847073,144848453	0.954671
chr1,120431471,120440812	ADAM30	chr1,144853448,144855389	11.8259
chr1,120431471,120440812	ADAM30	chr1,144855390,144855943	8.97873
chr1,120431471,120440812	ADAM30	chr1,144855944,144856365	1.27289
chr1,120431471,120440812	ADAM30	chr1,144856366,144856797	1.05623
chr1,120431471,120440812	ADAM30	chr1,144856798,144859514	6.96306
chr1,120431471,120440812	ADAM30	chr1,144859515,144861827	9.89954
chr1,120431471,120440812	ADAM30	chr1,144861828,144863799	7.77689
chr1,120431471,120440812	ADAM30	chr1,144863800,144870824	9.31793
chr1,120431471,120440812	ADAM30	chr1,144870825,144873848	16.3697
chr1,120431471,120440812	ADAM30	chr1,144873849,144874696	18.1775
chr1,120431471,120440812	ADAM30	chr1,144874697,144880977	13.4332
chr1,120431471,120440812	ADAM30	chr1,144880978,144886706	13.4847
chr1,120431471,120440812	ADAM30	chr1,144886707,144888103	17.2953
chr1,120431471,120440812	ADAM30	chr1,144888104,144890604	19.8113
chr1,120431471,120440812	ADAM30	chr1,144890605,144897948	7.99831
chr1,120431471,120440812	ADAM30	chr1,144906786,144907916	7.60903
chr1,120431471,120440812	ADAM30	chr1,144907917,144908729	17.8328
chr1,120431471,120440812	ADAM30	chr1,144908730,144915661	4.08952
chr1,120431471,120440812	ADAM30	chr1,144915662,144918369	8.07889
chr1,120431471,120440812	ADAM30	chr1,144918370,144919188	19.6806
chr1,120431471,120440812	ADAM30	chr1,144919189,144922226	27.2118
chr1,120431471,120440812	ADAM30	chr1,144922227,144931729	6.73018
chr1,120431471,120440812	ADAM30	chr1,144931730,144936266	7.94824
chr1,120431471,120440812	ADAM30	chr1,144936267,144938609	14.5673
chr1,120431471,120440812	ADAM30	chr1,144938610,144939282	12.9633
chr1,120431471,120440812	ADAM30	chr1,144939283,144941764	17.6616
chr1,120431471,120440812	ADAM30	chr1,144945046,144950601	1.90934
chr1,120431471,120440812	ADAM30	chr1,144985198,144990021	9.59419
chr1,120431471,120440812	ADAM30	chr1,144990022,144993387	11.6308
chr1,120431471,120440812	ADAM30	chr1,144993388,144995450	10.1203
chr1,120431471,120440812	ADAM30	chr1,144995451,144996455	6.1621
chr1,120431471,120440812	ADAM30	chr1,144996456,144999083	23.5894
chr1,120431471,120440812	ADAM30	chr1,144999084,145000514	13.4901
chr1,120431471,120440812	ADAM30	chr1,145000515,145001022	11.9545
chr1,120431471,120440812	ADAM30	chr1,145001023,145003520	20.9278
[truncated: 177,882 more rows]
