# Supplementary material for: Promoter interactome of human embryonic stem cell-derived cardiomyocytes connects GWAS regions to cardiac gene networks
Source: Nat Commun. 2018 Jun 28;9:2526. doi: 10.1038/s41467-018-04931-0 (PMC6023870; doi:10.1038/s41467-018-04931-0)
Supplement: Supplementary file 5 — Supplementary Data 2 [file 41467_2018_4931_MOESM5_ESM.xlsx]

## Sheet: Sheet1
Supplementary Data 2
Position (human hg19)	VISTA enhancer	Bracketing gene	cPIR	Promoter bait	Target gene
chr1,3262093,3266365	hs1912	MIR4251-ARHGEF16	chr1,3256089,3280807	chr1,2985230,2988777	PRDM16
chr1,11945528,11949490	hs2125	NPPB-KIAA2013	chr1,11948703,11948872	chr1,11901356,11913795	NPPA-AS1;NPPA
chr1,11945528,11949490	hs2125	NPPB-KIAA2013	chr1,11948703,11948872	chr1,11917524,11920807	NPPB
chr1,11945528,11949490	hs2125	NPPB-KIAA2013	chr1,11948703,11948872	chr1,11953288,11974191	RNU5E-1;RNU5E-4P
chr1,11945528,11949490	hs2125	NPPB-KIAA2013	chr1,11948873,11953287	chr1,11901356,11913795	NPPA-AS1;NPPA
chr1,57119595,57120893	mm1176	PRKAA2(intragenic)	chr1,57115068,57121511	chr1,55679204,55689022	GYG1P3;RP11-101C11.1;USP24
chr1,61917795,61920190	hs1309	LOC645030-MGC34796	chr1,61917544,61918354	chr1,61436105,61444325	RP4-668G5.1
chr1,61917795,61920190	hs1309	LOC645030-MGC34796	chr1,61918355,61923278	chr1,61436105,61444325	RP4-668G5.1
chr1,78299264,78302303	mm72	FAM73A(intragenic)	chr1,78300496,78301221	chr1,78353477,78362983	NEXN-AS1;NEXN
chr1,78299264,78302303	mm72	FAM73A(intragenic)	chr1,78301222,78302552	chr1,78353477,78362983	NEXN-AS1;NEXN
chr1,113540023,113542060	mm143	SLC16A1-AS1-LOC100996251	chr1,113535855,113541449	chr1,46636405,46641230	TSPAN1
chr1,113540056,113542020	hs1672	SLC16A1-AS1-LOC100996251	chr1,113535855,113541449	chr1,46636405,46641230	TSPAN1
chr1,147220710,147225901	hs2126	ACP6-GJA5	chr1,147221734,147224533	chr1,144941765,144945045	RNU2-38P
chr1,147220710,147225901	hs2126	ACP6-GJA5	chr1,147221734,147224533	chr1,147227379,147237217	GJA5;RP11-433J22.2
chr1,147220710,147225901	hs2126	ACP6-GJA5	chr1,147221734,147224533	chr16,70899701,70905382	HYDIN;SNORD112
chr1,147220710,147225901	hs2126	ACP6-GJA5	chr1,147221734,147224533	chr16,70905383,70907438	AC027281.1
chr1,147220710,147225901	hs2126	ACP6-GJA5	chr1,147218924,147221217	chr16,70899701,70905382	HYDIN;SNORD112
chr1,147220710,147225901	hs2126	ACP6-GJA5	chr1,147221218,147221733	chr16,70899701,70905382	HYDIN;SNORD112
chr1,147220710,147225901	hs2126	ACP6-GJA5	chr1,147224534,147227055	chr16,70899701,70905382	HYDIN;SNORD112
chr1,147220710,147225901	hs2126	ACP6-GJA5	chr1,147224534,147227055	chr16,70905383,70907438	AC027281.1
chr1,156072303,156076849	hs2129	LMNA(intragenic)	chr1,156072479,156074940	chr1,11228704,11246524	snoU13
chr1,156072303,156076849	hs2129	LMNA(intragenic)	chr1,156072479,156074940	chr1,156171594,156193276	PMF1-BGLAP;PMF1
chr1,156072303,156076849	hs2129	LMNA(intragenic)	chr1,156072479,156074940	chr1,156208305,156216308	BGLAP
chr1,156072303,156076849	hs2129	LMNA(intragenic)	chr1,156072479,156074940	chr1,156216309,156218479	PAQR6
chr1,156072303,156076849	hs2129	LMNA(intragenic)	chr1,156072479,156074940	chr1,156252139,156252835	SMG5;TMEM79
chr1,156072303,156076849	hs2129	LMNA(intragenic)	chr1,156074941,156076974	chr1,156038290,156072478	AL355388.1;LMNA;MEX3A
chr1,156072303,156076849	hs2129	LMNA(intragenic)	chr1,156074941,156076974	chr1,156208305,156216308	BGLAP
chr1,181118450,181122869	mm1694	IER5-GM140	chr1,181117651,181119884	chr1,180471076,180472609	ACBD6
chr1,181118450,181122869	mm1694	IER5-GM140	chr1,181117651,181119884	chr1,180579784,180609122	XPR1
chr1,181118450,181122869	mm1694	IER5-GM140	chr1,181117651,181119884	chr1,180874955,180883137	KIAA1614;RP11-46A10.2
chr1,181118450,181122869	mm1694	IER5-GM140	chr1,181119885,181120087	chr1,180471076,180472609	ACBD6
chr1,181118450,181122869	mm1694	IER5-GM140	chr1,181119885,181120087	chr1,180579784,180609122	XPR1
chr1,181118450,181122869	mm1694	IER5-GM140	chr1,181120088,181120938	chr1,180471076,180472609	ACBD6
chr1,181118450,181122869	mm1694	IER5-GM140	chr1,181120088,181120938	chr1,180579784,180609122	XPR1
chr1,181118450,181122869	mm1694	IER5-GM140	chr1,181120088,181120938	chr1,180874955,180883137	KIAA1614;RP11-46A10.2
chr1,181118450,181122869	mm1694	IER5-GM140	chr1,181120088,181120938	chr1,182805931,182812261	DHX9
chr1,181118450,181122869	mm1694	IER5-GM140	chr1,181120939,181130676	chr1,180471076,180472609	ACBD6
chr1,181121049,181123654	hs1862	IER5-GM140	chr1,181120939,181130676	chr1,180471076,180472609	ACBD6
chr1,236851383,236853715	hs2135	ACTN2(intragenic)	chr1,236853708,236858361	chr1,10781224,10787574	NA
chr2,20778294,20779806	hs2384	RHOB-HS1BP3-IT1	chr2,20777126,20786404	chr2,20646104,20649778	RHOB
chr2,30582206,30586655	mm82	LBH-LCLAT1	chr2,30584958,30585604	chr2,30452812,30455946	LBH
chr2,30582206,30586655	mm82	LBH-LCLAT1	chr2,30584548,30584957	chr2,30665831,30672782	LCLAT1
chr2,96923702,96927090	hs1919	TMEM127(intragenic)	chr2,96923346,96924837	chr2,96799844,96804798	ASTL
chr2,96923702,96927090	hs1919	TMEM127(intragenic)	chr2,96923346,96924837	chr2,96804799,96811949	DUSP2
chr2,96923702,96927090	hs1919	TMEM127(intragenic)	chr2,96924838,96927232	chr2,96799844,96804798	ASTL
chr2,96923702,96927090	hs1919	TMEM127(intragenic)	chr2,96924838,96927232	chr2,96804799,96811949	DUSP2
chr2,103538361,103539868	hs1212	TMEM182-LOC100287010	chr2,103539652,103540405	chr2,105466818,105475583	LINC01158;POU3F3;RP11-13J10.1
chr2,241197357,241200155	hs1750	OTOS-GPC1	chr2,241195606,241200116	chr2,241370476,241376424	GPC1
chr2,241307979,241312994	hs1937	OTOS-GPC1	chr2,241307773,241311438	chr2,241200117,241204178	AC124861.2
chr3,50636478,50640158	hs1747	HEMK1-CISH	chr3,50639992,50641602	chr3,50387371,50388195	CYB561D2;NPRL2
chr3,50636478,50640158	hs1747	HEMK1-CISH	chr3,50639992,50641602	chr3,51421213,51425267	MANF
chr3,50636478,50640158	hs1747	HEMK1-CISH	chr3,50639992,50641602	chr3,51427777,51431153	RBM15B
chr3,50636478,50640158	hs1747	HEMK1-CISH	chr3,50635783,50639991	chr3,51421213,51425267	MANF
chr3,50636478,50640158	hs1747	HEMK1-CISH	chr3,50635783,50639991	chr3,51427777,51431153	RBM15B
chr3,132854273,132854839	mm303	TMEM108(intragenic)	chr3,132854665,132856717	chr3,18843470,18846211	NA
chr4,95339623,95343119	mm1018	HPGDS-PDLIM5	chr4,95339363,95343863	chr4,95370467,95374242	AC109925.1;PDLIM5
chr4,148094471,148096457	mm172	TTC29-EDNRA	chr4,148093788,148098450	chr4,148401812,148404235	EDNRA
chr4,158941327,158946653	mm1052	LOC340017-FAM198B	chr4,158942198,158945120	chr4,156676321,156683782	GUCY1B3
chr5,7878097,7885563	mm1330	MTRR(intragenic)	chr5,7876895,7879216	chr5,10244080,10250361	CCT5;CTD-2256P15.1;FAM173B
chr5,7878097,7885563	mm1330	MTRR(intragenic)	chr5,7876895,7879216	chr5,10350337,10355214	CTD-2256P15.2;MARCH6
chr5,7878097,7885563	mm1330	MTRR(intragenic)	chr5,7876895,7879216	chr5,9543848,9547880	SEMA5A;SNHG18
chr5,7878097,7885563	mm1330	MTRR(intragenic)	chr5,7879217,7881857	chr5,10244080,10250361	CCT5;CTD-2256P15.1;FAM173B
chr5,7878097,7885563	mm1330	MTRR(intragenic)	chr5,7879217,7881857	chr5,10350337,10355214	CTD-2256P15.2;MARCH6
chr5,7878097,7885563	mm1330	MTRR(intragenic)	chr5,7879217,7881857	chr5,9543848,9547880	SEMA5A;SNHG18
chr5,150381710,150385459	mm1343	ZNF300P1-GPX3	chr5,150382229,150385385	chr5,150674676,150695819	SLC36A3
chr5,153978060,153985835	mm849	MIR3141-LARP1	chr5,153967609,153986010	chr5,153854715,153861547	HAND1
chr6,11586019,11588706	mm192	TMEM170B-ADTRP	chr6,11585591,11593534	chr6,12287641,12292195	EDN1
chr6,17473132,17475112	mm132	CAP2(intragenic)	chr6,17474081,17476310	chr6,17278056,17282509	RBM24
chr6,30807766,30812561	mm90	IER3-DDR1	chr6,30795736,30825725	chr6,30709383,30714752	FLOT1;IER3;XXbac-BPG252P9.10
chr6,122328007,122332412	mm74	GJA1-HSF2	chr6,122324078,122328212	chr6,121756383,121756794	GJA1
chr6,122328007,122332412	mm74	GJA1-HSF2	chr6,122328213,122331291	chr6,121756383,121756794	GJA1
chr6,122328007,122332412	mm74	GJA1-HSF2	chr6,122331292,122334082	chr6,121756383,121756794	GJA1
chr6,125691177,125692238	mm762	HDDC2-LOC643623	chr6,125682337,125691546	chr6,126066736,126072244	HEY2;RP11-624M8.1
chr6,125691177,125692238	mm762	HDDC2-LOC643623	chr6,125691547,125695100	chr6,126066736,126072244	HEY2;RP11-624M8.1
chr6,125908943,125910354	mm766	HDDC2-LOC643623	chr6,125901174,125909412	chr1,203042764,203066612	ADORA1;MYOG;PPFIA4
chr6,166885450,166887524	mm108	RPS6KA2-IT1-MIR1913	chr6,166887295,166890733	chr6,41038446,41043221	NFYA;OARD1
chr7,35412691,35416477	mm130	LOC401324-HERPUD2	chr7,35416216,35416680	chr3,124837827,124838726	RNU6-230P;SLC12A8
chr7,35412691,35416477	mm130	LOC401324-HERPUD2	chr7,35416216,35416680	chr7,35283128,35294304	TBX20
chr7,35412725,35416349	hs1659	LOC401324-HERPUD2	chr7,35416216,35416680	chr3,124837827,124838726	RNU6-230P;SLC12A8
chr7,35412725,35416349	hs1659	LOC401324-HERPUD2	chr7,35416216,35416680	chr7,35283128,35294304	TBX20
chr7,35505184,35506342	hs463	LOC401324-HERPUD2	chr7,35496532,35508194	chr7,35283128,35294304	TBX20
chr7,114295109,114296373	hs222	MIR3666-MDFIC	chr7,114295689,114296579	chr7,113722909,113730629	FOXP2
chr7,114295109,114296373	hs222	MIR3666-MDFIC	chr7,114295689,114296579	chr7,116210079,116213191	AC006159.4
chr7,140325431,140329891	mm1321	DENND2A-ADCK2	chr7,140325804,140326663	chr7,102934997,102946345	PMPCB
chr7,140325431,140329891	mm1321	DENND2A-ADCK2	chr7,140325804,140326663	chr7,64346126,64351350	RP11-797H7.5
chr8,11429292,11431401	mm245	BLK-LINC00208	chr8,11420465,11429774	chr8,11531479,11540100	GATA4
chr8,11429292,11431401	mm245	BLK-LINC00208	chr8,11420465,11429774	chr8,11615312,11627803	C8orf49;NEIL2
chr8,11429292,11431401	mm245	BLK-LINC00208	chr8,11420465,11429774	chr8,11654076,11666436	FDFT1;RP11-297N6.4
chr8,11429292,11431401	mm245	BLK-LINC00208	chr8,11420465,11429774	chr8,11820898,11838946	DEFB136
chr8,11429292,11431401	mm245	BLK-LINC00208	chr8,11420465,11429774	chr8,11838947,11843997	DEFB135
chr8,11429292,11431401	mm245	BLK-LINC00208	chr8,11429775,11453774	chr8,11531479,11540100	GATA4
chr8,11557315,11561006	hs2204	LINC00208-GATA4	chr8,11550673,11563689	chr8,11531479,11540100	GATA4
chr8,11596784,11601556	hs2205	GATA4(intragenic)	chr8,11594554,11605093	chr8,11531479,11540100	GATA4
chr8,11596784,11601556	hs2205	GATA4(intragenic)	chr8,11594554,11605093	chr8,11820898,11838946	DEFB136
chr8,11604182,11604695	hs508	GATA4(intragenic)	chr8,11594554,11605093	chr8,11531479,11540100	GATA4
chr8,11604182,11604695	hs508	GATA4(intragenic)	chr8,11594554,11605093	chr8,11820898,11838946	DEFB136
chr8,11806668,11807422	mm244	CTSB-DEFB136	chr8,11800439,11813761	chr8,11408759,11412168	RP11-148O21.3;RP11-148O21.6
chr8,11806668,11807422	mm244	CTSB-DEFB136	chr8,11800439,11813761	chr8,11412169,11420464	BLK;RP11-148O21.2;RP11-148O21.4
chr8,11806668,11807422	mm244	CTSB-DEFB136	chr8,11800439,11813761	chr8,11531479,11540100	GATA4
chr8,11806668,11807422	mm244	CTSB-DEFB136	chr8,11800439,11813761	chr8,11615312,11627803	C8orf49;NEIL2
chr8,11806668,11807422	mm244	CTSB-DEFB136	chr8,11800439,11813761	chr8,11654076,11666436	FDFT1;RP11-297N6.4
chr9,22102670,22104649	mm10	CDKN2B-DMRTA1	chr9,22103465,22105050	chr9,27572920,27576709	C9orf72
chr10,3087624,3090443	hs1958	LINC00701-PFKP	chr10,3086039,3089121	chr10,1033144,1035562	AL359878.1;GTPBP4
chr10,3087624,3090443	hs1958	LINC00701-PFKP	chr10,3086039,3089121	chr10,1083662,1089281	RNU7-163P
chr10,3087624,3090443	hs1958	LINC00701-PFKP	chr10,3086039,3089121	chr10,1094992,1096074	IDI1;WDR37
chr10,3087624,3090443	hs1958	LINC00701-PFKP	chr10,3086039,3089121	chr10,1200874,1206371	LINC00200
chr10,3087624,3090443	hs1958	LINC00701-PFKP	chr10,3086039,3089121	chr10,1779435,1780609	ADARB2
chr10,3087624,3090443	hs1958	LINC00701-PFKP	chr10,3086039,3089121	chr10,179510,193410	ZMYND11
chr10,3087624,3090443	hs1958	LINC00701-PFKP	chr10,3086039,3089121	chr10,975827,979074	LARP4B;RP11-363N22.2
chr10,3087624,3090443	hs1958	LINC00701-PFKP	chr10,3089122,3095418	chr10,1094992,1096074	IDI1;WDR37
chr10,3087624,3090443	hs1958	LINC00701-PFKP	chr10,3089122,3095418	chr10,975827,979074	LARP4B;RP11-363N22.2
chr10,77793903,77797889	hs1679	C10orf11(intragenic)	chr10,77792181,77797451	chr10,77134652,77151167	SPA17P1
chr10,77793903,77797889	hs1679	C10orf11(intragenic)	chr10,77792181,77797451	chr10,77152036,77167684	RP11-399K21.11;ZNF503-AS2;ZNF503
chr10,77793903,77797889	hs1679	C10orf11(intragenic)	chr10,77797452,77799138	chr10,77152036,77167684	RP11-399K21.11;ZNF503-AS2;ZNF503
chr10,79972390,79977332	hs1974	RPS24-LINC00856	chr10,79976874,79978269	chr10,80502066,80511954	AC074323.1
chr10,79972390,79977332	hs1974	RPS24-LINC00856	chr10,79976874,79978269	chr10,80826155,80829926	ZMIZ1-AS1;ZMIZ1
chr10,80980316,80984042	hs1767	ZMIZ1(intragenic)	chr10,80979108,80985745	chr10,79786986,79799993	POLR3A;RPS24
chr10,93348489,93351723	hs1950	HECTD2-PPP1R3C	chr10,93346808,93348631	chr10,30017211,30029724	SVIL
chr10,112444357,112445722	mm64	RBM20(intragenic)	chr10,112441089,112444618	chr10,112061091,112067985	SMNDC1
chr10,134440232,134446722	mm1683	INPP5A(intragenic)	chr10,134441269,134442271	chr10,134350253,134353660	INPP5A
chr10,134440232,134446722	mm1683	INPP5A(intragenic)	chr10,134442272,134465974	chr10,134350253,134353660	INPP5A
chr10,134442029,134446812	hs1763	INPP5A(intragenic)	chr10,134441269,134442271	chr10,134350253,134353660	INPP5A
chr10,134442029,134446812	hs1763	INPP5A(intragenic)	chr10,134442272,134465974	chr10,134350253,134353660	INPP5A
chr11,8226046,8230683	hs1859	RIC3-LMO1	chr11,8224678,8226074	chr11,8575512,8579316	SCARNA20
chr11,8226046,8230683	hs1859	RIC3-LMO1	chr11,8224678,8226074	chr11,8613893,8615954	STK33
chr11,8226046,8230683	hs1859	RIC3-LMO1	chr11,8226075,8229737	chr11,8575512,8579316	SCARNA20
chr11,8226046,8230683	hs1859	RIC3-LMO1	chr11,8229738,8237482	chr11,8575512,8579316	SCARNA20
chr11,8935744,8940808	mm1407	AKIP1(intragenic)	chr11,8939110,8940092	chr11,9449522,9461446	CTD-2371O3.2;SNORA23
chr11,9633514,9636730	mm725	WEE1-SWAP70	chr11,9627894,9634096	chr11,10325114,10330150	ADM;AMPD3;RP11-351I24.1
chr11,9633514,9636730	mm725	WEE1-SWAP70	chr11,9634097,9634405	chr11,10325114,10330150	ADM;AMPD3;RP11-351I24.1
chr11,9633514,9636730	mm725	WEE1-SWAP70	chr11,9634097,9634405	chr11,47598873,47600306	KBTBD4
chr11,9633514,9636730	mm725	WEE1-SWAP70	chr11,9634406,9639353	chr11,10325114,10330150	ADM;AMPD3;RP11-351I24.1
chr11,65254704,65258394	hs1759	MIR612-MALAT1	chr11,65257239,65258737	chr11,65187886,65190407	NEAT1
chr12,54412238,54415445	hs2078	HOXC5(intragenic)	chr12,54414910,54418774	chr12,54580445,54583080	SMUG1
chr14,23873777,23878652	hs2155	MIR208A-MYH7	chr14,23878396,23880062	chr14,23904748,23906133	MYH7
chr14,23906587,23908214	hs1670	MIR208B-NGDN	chr14,23906134,23909228	chr14,23844020,23846843	CMTM5
chr14,23906587,23908214	hs1670	MIR208B-NGDN	chr14,23906134,23909228	chr14,23857814,23862126	MIR208A
chr14,23906587,23908214	hs1670	MIR208B-NGDN	chr14,23906134,23909228	chr14,23862443,23878395	MYH6
chr14,23906587,23908214	hs1670	MIR208B-NGDN	chr14,23906134,23909228	chr14,23880063,23887257	CTD-2201G16.1
chr14,23906587,23908214	hs1670	MIR208B-NGDN	chr14,23906134,23909228	chr14,23887258,23887807	MIR208B
chr14,23907359,23907707	mm771	MIR208B-NGDN	chr14,23906134,23909228	chr14,23844020,23846843	CMTM5
chr14,23907359,23907707	mm771	MIR208B-NGDN	chr14,23906134,23909228	chr14,23857814,23862126	MIR208A
chr14,23907359,23907707	mm771	MIR208B-NGDN	chr14,23906134,23909228	chr14,23862443,23878395	MYH6
chr14,23907359,23907707	mm771	MIR208B-NGDN	chr14,23906134,23909228	chr14,23880063,23887257	CTD-2201G16.1
chr14,23907359,23907707	mm771	MIR208B-NGDN	chr14,23906134,23909228	chr14,23887258,23887807	MIR208B
chr14,23911613,23912923	hs2330	MIR208B-NGDN	chr14,23909229,23913390	chr14,23844020,23846843	CMTM5
chr14,23911613,23912923	hs2330	MIR208B-NGDN	chr14,23909229,23913390	chr14,23857814,23862126	MIR208A
chr14,23911613,23912923	hs2330	MIR208B-NGDN	chr14,23909229,23913390	chr14,23862443,23878395	MYH6
chr14,23911613,23912923	hs2330	MIR208B-NGDN	chr14,23909229,23913390	chr14,23880063,23887257	CTD-2201G16.1
chr14,23911613,23912923	hs2330	MIR208B-NGDN	chr14,23909229,23913390	chr14,23887258,23887807	MIR208B
chr14,23911757,23913000	mm1288	MIR208B-NGDN	chr14,23909229,23913390	chr14,23844020,23846843	CMTM5
chr14,23911757,23913000	mm1288	MIR208B-NGDN	chr14,23909229,23913390	chr14,23857814,23862126	MIR208A
chr14,23911757,23913000	mm1288	MIR208B-NGDN	chr14,23909229,23913390	chr14,23862443,23878395	MYH6
chr14,23911757,23913000	mm1288	MIR208B-NGDN	chr14,23909229,23913390	chr14,23880063,23887257	CTD-2201G16.1
chr14,23911757,23913000	mm1288	MIR208B-NGDN	chr14,23909229,23913390	chr14,23887258,23887807	MIR208B
chr14,72946259,72948442	mm78	RGS6(intragenic)	chr14,72947195,72948497	chr14,71371440,71379240	PCNX
chr14,72946259,72948442	mm78	RGS6(intragenic)	chr14,72947195,72948497	chr14,73358775,73363237	DPF3
chr14,100039652,100044326	hs1931	CCDC85C(intragenic)	chr14,100028827,100056434	chr14,100061051,100079072	CCDC85C;RP11-543C4.1
chr15,35183632,35184148	mm182	AQR(intragenic)	chr15,35181847,35185522	chr15,35080552,35095671	ACTC1
chr15,44171247,44173891	hs1881	PIN4P1-CASC4	chr15,44170953,44172059	chr15,44485091,44494434	FRMD5
chr15,44171247,44173891	hs1881	PIN4P1-CASC4	chr15,44170953,44172059	chr15,44580222,44585674	CASC4
chr15,44171247,44173891	hs1881	PIN4P1-CASC4	chr15,44170953,44172059	chr15,44716747,44723826	CTDSPL2;RP11-516C1.1
chr15,44171247,44173891	hs1881	PIN4P1-CASC4	chr15,44170953,44172059	chr15,44822817,44829911	EIF3J-AS1;EIF3J
chr15,44171247,44173891	hs1881	PIN4P1-CASC4	chr15,44172060,44179356	chr15,44485091,44494434	FRMD5
chr15,44171247,44173891	hs1881	PIN4P1-CASC4	chr15,44172060,44179356	chr15,44580222,44585674	CASC4
chr15,44171247,44173891	hs1881	PIN4P1-CASC4	chr15,44172060,44179356	chr15,44716747,44723826	CTDSPL2;RP11-516C1.1
chr15,63341045,63344184	mm100	TPM1(intragenic)	chr15,63337539,63353022	chr15,63109817,63117155	MIR190A
chr16,154528,155614	mm101	NPRL3(intragenic)	chr16,155257,160530	chr16,413009,420923	MRPL28
chr16,154528,155614	mm101	NPRL3(intragenic)	chr16,155257,160530	chr16,89787214,89798990	VPS9D1;ZNF276
chr16,154528,155614	mm101	NPRL3(intragenic)	chr16,155257,160530	chr16,90110927,90116028	URAHP
chr16,154528,155614	mm101	NPRL3(intragenic)	chr16,151498,155256	chr17,79760550,79797627	AC174470.1;FAM195B;GCGR;PPP1R27
chr16,27648396,27649573	mm174	KIAA0556(intragenic)	chr16,27647145,27651358	chr16,28071437,28079494	GSG1L
chr16,54516305,54517935	mm1651	IRX3-CRNDE	chr16,54516839,54517464	chr16,54316961,54323196	IRX3
chr16,54516305,54517935	mm1651	IRX3-CRNDE	chr16,54516839,54517464	chr16,54961772,54965465	CRNDE;IRX5
chr16,54516305,54517935	mm1651	IRX3-CRNDE	chr16,54517465,54519965	chr16,54316961,54323196	IRX3
chr16,54516305,54517935	mm1651	IRX3-CRNDE	chr16,54517465,54519965	chr16,54961772,54965465	CRNDE;IRX5
chr16,58152853,58155186	mm71	C16orf80(intragenic)	chr16,58150974,58155582	chr16,58058863,58061566	MMP15
chr16,66936027,66940312	mm1666	PDP2-CDH16	chr16,66933483,66942553	chr16,58662728,58675018	CNOT1
chr16,66937076,66939560	hs1760	PDP2-CDH16	chr16,66933483,66942553	chr16,58662728,58675018	CNOT1
chr16,85291893,85299667	mm196	LOC400548-LINC00311	chr16,85297112,85301293	chr16,85643567,85648711	GSE1
chr16,85291893,85299667	mm196	LOC400548-LINC00311	chr16,85296398,85297111	chr16,85714044,85723608	GINS2
chr16,85415114,85416594	mm99	MIR5093-GSE1	chr16,85411824,85421309	chr16,85643567,85648711	GSE1
chr17,12128001,12131463	mm85	MIR744-LINC00670	chr17,12114265,12136824	chr17,12568700,12575773	MYOCD
chr17,37831124,37834530	hs1769	PGAP3(intragenic)	chr17,37827757,37832186	chr17,37885017,37887991	MIEN1
chr17,37831124,37834530	hs1769	PGAP3(intragenic)	chr17,37832187,37832419	chr17,37885017,37887991	MIEN1
chr17,37831124,37834530	hs1769	PGAP3(intragenic)	chr17,37832187,37832419	chr17,73780341,73782213	H3F3B;MIR4738;UNK
chr17,57914100,57916115	mm127	VMP1(intragenic)	chr17,57915724,57917625	chr17,57780126,57786017	PTRH2;VMP1
chr17,57914612,57916949	hs1656	VMP1(intragenic)	chr17,57915724,57917625	chr17,57780126,57786017	PTRH2;VMP1
chr18,13381738,13382599	mm304	LDLRAD4(intragenic)	chr18,13380392,13383198	chr18,13216144,13218929	LDLRAD4;RP11-794M8.1
chr18,20049582,20052986	mm138	CTAGE1-LOC101927571	chr18,20047741,20049683	chr18,19745218,19754117	GATA6-AS1;GATA6
chr18,20049582,20052986	mm138	CTAGE1-LOC101927571	chr18,20047741,20049683	chr18,19758342,19760248	RNU6-702P
chr18,20049582,20052986	mm138	CTAGE1-LOC101927571	chr18,20049684,20052297	chr18,19745218,19754117	GATA6-AS1;GATA6
chr18,20049582,20052986	mm138	CTAGE1-LOC101927571	chr18,20049684,20052297	chr18,19758342,19760248	RNU6-702P
chr18,20049582,20052986	mm138	CTAGE1-LOC101927571	chr18,20052298,20055271	chr18,19745218,19754117	GATA6-AS1;GATA6
chr18,20049582,20052986	mm138	CTAGE1-LOC101927571	chr18,20052298,20055271	chr18,19758342,19760248	RNU6-702P
chr18,20049582,20052986	mm138	CTAGE1-LOC101927571	chr18,20052298,20055271	chr18,2845960,2857529	EMILIN2
chr18,20049644,20052904	hs1667	CTAGE1-LOC101927571	chr18,20047741,20049683	chr18,19745218,19754117	GATA6-AS1;GATA6
chr18,20049644,20052904	hs1667	CTAGE1-LOC101927571	chr18,20047741,20049683	chr18,19758342,19760248	RNU6-702P
chr18,20049644,20052904	hs1667	CTAGE1-LOC101927571	chr18,20049684,20052297	chr18,19745218,19754117	GATA6-AS1;GATA6
chr18,20049644,20052904	hs1667	CTAGE1-LOC101927571	chr18,20049684,20052297	chr18,19758342,19760248	RNU6-702P
chr18,20049644,20052904	hs1667	CTAGE1-LOC101927571	chr18,20052298,20055271	chr18,19745218,19754117	GATA6-AS1;GATA6
chr18,20049644,20052904	hs1667	CTAGE1-LOC101927571	chr18,20052298,20055271	chr18,19758342,19760248	RNU6-702P
chr18,20049644,20052904	hs1667	CTAGE1-LOC101927571	chr18,20052298,20055271	chr18,2845960,2857529	EMILIN2
chr18,29066159,29070306	hs2166	DSG3-DSG2	chr18,29070040,29070489	chr18,28621631,28623599	DSC3
chr18,29066159,29070306	hs2166	DSG3-DSG2	chr18,29070040,29070489	chr18,28673964,28683628	DSC2;RP11-408H20.2
chr18,46304003,46309378	mm18	MIR4743-SMAD7	chr18,46300938,46306666	chr18,46474480,46477742	SMAD7
chr18,46304003,46309378	mm18	MIR4743-SMAD7	chr18,46306667,46309770	chr18,46474480,46477742	SMAD7
chr18,46307152,46308514	mm257	MIR4743-SMAD7	chr18,46306667,46309770	chr18,46474480,46477742	SMAD7
chr19,13178496,13182826	mm21	NFIX(intragenic)	chr19,13181844,13183020	chr19,13194401,13239859	LYL1;NACC1;TRMT1
chr19,41936986,41938891	hs1948	B3GNT8-ERICH4	chr19,41936862,41937569	chr19,42381825,42390707	ARHGEF1
chr19,41936986,41938891	hs1948	B3GNT8-ERICH4	chr19,41936862,41937569	chr19,55578961,55584387	EPS8L1;RDH13
chr19,41936986,41938891	hs1948	B3GNT8-ERICH4	chr19,41937570,41944770	chr19,51608596,51613228	CTU1
chr19,41936986,41938891	hs1948	B3GNT8-ERICH4	chr19,41937570,41944770	chr19,9938050,9943483	FBXL12;UBL5
chr20,42771731,42775330	mm1646	JPH2(intragenic)	chr20,42764246,42772903	chr19,44121610,44125916	ZNF428
chr20,42771731,42775330	mm1646	JPH2(intragenic)	chr20,42764246,42772903	chr20,40242549,40247165	CHD6
chr20,42771731,42775330	mm1646	JPH2(intragenic)	chr20,42764246,42772903	chr20,42807686,42819770	JPH2
chr20,42771731,42775330	mm1646	JPH2(intragenic)	chr20,42772904,42773632	chr20,37587585,37592004	DHX35;RP4-616B8.4
chr20,53213958,53224844	mm1402	DOK5(intragenic)	chr20,53222080,53224690	chr20,54931408,54939156	FAM210B
chr20,53213958,53224844	mm1402	DOK5(intragenic)	chr20,53218298,53221234	chr20,54962085,54967538	AURKA;CSTF1
chr20,55984496,55985417	mm92	RBM38-CTCFL	chr20,55979472,55988767	chr20,57604578,57609750	ATP5E
chr21,35818691,35819719	mm768	C21orf140-RCAN1	chr21,35813892,35819107	chr21,35986007,35994905	RCAN1
