# Supplementary material for: Promoter interactome of human embryonic stem cell-derived cardiomyocytes connects GWAS regions to cardiac gene networks
Source: Nat Commun. 2018 Jun 28;9:2526. doi: 10.1038/s41467-018-04931-0 (PMC6023870; doi:10.1038/s41467-018-04931-0)
Supplement: Supplementary file 6 — Supplementary Data 3 [file 41467_2018_4931_MOESM6_ESM.xlsx]

## Sheet: Sheet1
Supplementary Data 3
Most connected source	Gene	Source	Target	Node	Edge	Average degree
chr14,23862443,23878395	MYH6	12	28	40	117	5.85
chr12,58212900,58223142	CTDSP2;MIR26A2	9	13	22	59	5.36364
chr3,183958078,183964290	ALG3;MIR1224;VWA5B2	6	6	12	29	4.83333
chr1,145546608,145551233	ANKRD35	10	26	36	85	4.72222
chr2,232318551,232321429	SNORA75;SNORD20	7	60	67	157	4.68657
chr10,103980620,103986275	ELOVL3	4	18	22	49	4.45455
chr1,10912360,10929312	NA	6	18	24	52	4.33333
chr11,45670890,45677796	CHST1;RP11-495O11.1	4	16	20	43	4.3
chr1,153893802,153902760	GATAD2B	18	51	69	147	4.26087
chr6,27113447,27115524	HIST1H2AH;HIST1H2BK;MIR3143	19	44	63	134	4.25397
chr17,46660464,46668809	HOXB3;HOXB-AS3	6	43	49	103	4.20408
chr5,140786566,140792100	PCDHGB6	13	44	57	118	4.14035
chr5,87960424,87964907	LINC00461	3	25	28	57	4.07143
chr10,76582604,76591193	KAT6B	4	29	33	67	4.06061
chr7,5601713,5619438	ACTB	5	19	24	48	4
chr5,122176504,122182981	SNX24	6	8	14	28	4
chr16,4983704,4990732	PPL	6	35	41	82	4
chr19,55794659,55803086	BRSK1	17	35	52	104	4
chr1,156696068,156699449	ISG20L2;RRNAD1	20	68	88	172	3.90909
chr17,27046828,27048611	RPL23A;SNORD42B	12	53	65	127	3.90769
chr9,86594077,86596433	HNRNPK;RMI1	4	15	19	37	3.89474
chr12,56581323,56586730	RP11-977G19.5;SMARCC2	15	30	45	87	3.86667
chr17,48910833,48914584	WFIKKN2	14	87	101	194	3.84158
chr12,54386487,54402006	HOXC6;HOXC9;HOXC-AS1;HOXC-AS2	14	43	57	109	3.82456
chr1,110083451,110088718	GPR61;RP5-1160K1.8	10	22	32	61	3.8125
chr16,15980084,15987977	FOPNL	3	18	21	40	3.80952
chr17,39041416,39042392	KRT20	8	22	30	57	3.8
chr12,53718188,53721565	AAAS	14	59	73	138	3.78082
chr8,42187433,42199319	POLB	3	6	9	17	3.77778
chr1,44405566,44414259	IPO13;RP11-7O11.3	8	17	25	47	3.76
chr8,105444374,105448286	AP003471.3	3	20	23	43	3.73913
chr7,44118139,44126308	POLM	7	25	32	59	3.6875
chr12,49756726,49760546	SPATS2	5	23	28	51	3.64286
chr2,176999630,177004368	HOXD3;HOXD-AS2	13	48	61	111	3.63934
chr11,71812880,71821756	ANAPC15;LAMTOR1;LRTOMT;snoU13	9	27	36	65	3.61111
chr12,6641136,6645372	GAPDH;RP5-940J5.3	17	31	48	85	3.54167
chr2,171638259,171641967	ERICH2;Y_RNA	3	23	26	46	3.53846
chr1,16395667,16408325	FAM131C	8	43	51	90	3.52941
chr1,46636405,46641230	TSPAN1	7	14	21	37	3.52381
chr10,17267901,17273494	VIM-AS1;VIM	5	32	37	65	3.51351
chr6,25214810,25223692	RP11-191A15.4	3	73	76	133	3.5
chr2,208938686,208939088	snoU13	5	19	24	42	3.5
chr5,56108371,56117353	MAP3K1	3	20	23	40	3.47826
chr8,38237182,38242579	RP11-350N15.5;WHSC1L1	8	61	69	119	3.44928
chr1,151496436,151509686	CGN;SNORA44	13	51	64	110	3.4375
chr14,100835243,100851501	WARS;WDR25	5	16	21	36	3.42857
chr7,25295286,25306173	TSEN15P3;U3	11	41	52	89	3.42308
chr3,146288053,146292128	RNU6-428P	5	19	24	41	3.41667
chr11,111750672,111753064	C11orf1;FDXACB1	5	12	17	29	3.41176
chr3,184275459,184280993	EPHB3	4	33	37	63	3.40541
chr11,5488941,5494631	OR51A10P	5	17	22	37	3.36364
chr1,43884985,43887100	SZT2	4	8	12	20	3.33333
chr10,3826209,3834728	KLF6	4	14	18	30	3.33333
chr14,75743350,75750053	FOS	5	10	15	25	3.33333
chr1,206971832,206976797	IL19	5	10	15	25	3.33333
chr9,33075629,33079209	SMU1	8	49	57	95	3.33333
chr6,76203269,76211968	FILIP1;RPL26P20	6	58	64	106	3.3125
chr9,125553577,125565494	OR1K1	15	43	58	95	3.27586
chr1,150038459,150040151	VPS45	10	60	70	114	3.25714
chr9,35112093,35124274	FAM214B	5	11	16	26	3.25
chr14,23021261,23030340	AE000662.92;AE000662.93	5	27	32	52	3.25
chr5,95295169,95298801	CTD-2337A12.1;ELL2	6	26	32	52	3.25
chr11,17753298,17757101	KCNC1	2	19	21	34	3.2381
chr10,47081572,47089303	NPY4R	3	15	18	29	3.22222
chr1,101596382,101602313	SCARNA16	4	19	23	37	3.21739
chr14,24800814,24805365	ADCY4	9	14	23	37	3.21739
chr8,61589190,61598367	CHD7	3	19	22	35	3.18182
chr5,159766712,159776138	CCNJL	3	26	29	46	3.17241
chr12,49919244,49938528	KCNH3	3	9	12	19	3.16667
chr12,12864726,12871976	CDKN1B	5	7	12	19	3.16667
chr14,100190743,100210237	EML1	3	23	26	41	3.15385
chr18,72360099,72364846	NA	3	30	33	52	3.15152
chr17,43296482,43306626	CTD-2020K17.1;FMNL1	3	4	7	11	3.14286
chr2,86421583,86427124	IMMT;MRPL35;RP11-301O19.1	6	29	35	55	3.14286
chr3,138312712,138319219	CEP70	2	21	23	36	3.13043
chr8,22525429,22532107	BIN3	10	36	46	72	3.13043
chr15,33260620,33268450	SNORD77	2	14	16	25	3.125
chr12,50359032,50362278	AQP6	10	15	25	39	3.12
chr17,6920166,6924142	MIR497HG;RP11-589P10.7	3	6	9	14	3.11111
chr6,33746353,33763733	LEMD2	3	6	9	14	3.11111
chr3,127381579,127388663	AC023593.1	3	6	9	14	3.11111
chr14,61106403,61107550	RP11-1042B17.5	4	27	31	48	3.09677
chr1,154521938,154528817	UBE2Q1-AS1;UBE2Q1	9	22	31	48	3.09677
chr14,29240046,29245835	C14orf23	3	8	11	17	3.09091
chr2,97425684,97428909	CNNM4	5	28	33	51	3.09091
chr22,18559635,18572892	PEX26;XXbac-B476C20.11;XXbac-B476C20.9	2	22	24	37	3.08333
chr11,130316168,130326205	ADAMTS15	4	57	61	94	3.08197
chr1,182354704,182363894	GLUL	5	32	37	57	3.08108
chr16,31466454,31469797	ARMC5	18	47	65	100	3.07692
chr3,111447382,111452118	PHLDB2;PLCXD2	3	25	28	43	3.07143
chr1,229692817,229697283	ABCB10	3	12	15	23	3.06667
chr15,100272601,100277046	LYSMD4	2	15	17	26	3.05882
chr18,2845960,2857529	EMILIN2	5	29	34	52	3.05882
chr2,179004550,179007796	RNU5E-9P	3	16	19	29	3.05263
chr8,26938878,26948246	RP11-521M14.2	4	15	19	29	3.05263
chr17,879345,884620	NXN	6	34	40	61	3.05
chr8,75254761,75263468	CTD-2320G14.2;GDAP1	2	19	21	32	3.04762
chr7,113722909,113730629	FOXP2	5	43	48	73	3.04167
chr8,11408759,11412168	RP11-148O21.3;RP11-148O21.6	8	44	52	79	3.03846
chr1,100951241,100958750	RP5-837M10.4	7	20	27	41	3.03704
chr5,168419973,168422876	CTB-174D11.2	8	39	47	71	3.02128
chr4,120545942,120553617	PDE5A	2	10	12	18	3
chr20,60939241,60958236	LAMA5	3	5	8	12	3
chr3,48458363,48474961	PLXNB1	3	5	8	12	3
chr10,22604011,22605863	COMMD3-BMI1;COMMD3	3	5	8	12	3
chr5,114879660,114881446	FEM1C	3	9	12	18	3
chr5,156771127,156773265	FNDC9	4	6	10	15	3
chr2,202703438,202707658	AC007242.1	4	16	20	30	3
chr1,47901530,47914305	FOXD2	5	9	14	21	3
chr5,96117403,96121726	CTD-2260A17.1	5	21	26	39	3
chr3,111829537,111836549	C3orf52;MIR567	7	33	40	60	3
chr11,62320337,62328425	AHNAK	8	6	14	21	3
chr2,10261498,10264814	RRM2	8	18	26	39	3
chr1,161067306,161076002	KLHDC9	9	11	20	30	3
chr14,45552997,45558290	CTD-3028N15.1;PRPF39;SNORD58	8	37	45	67	2.97778
chr3,187460429,187464148	BCL6;RP11-211G3.2	6	25	31	46	2.96774
chr1,75595842,75599542	RP11-510C10.2;RP11-510C10.3	2	23	25	37	2.96
chr4,89150699,89153356	ABCG2	5	16	21	31	2.95238
chr11,61711928,61729238	BEST1	8	11	19	28	2.94737
chr2,69234412,69241720	ANTXR1	3	14	17	25	2.94118
chr9,112532723,112537955	RP11-406O23.2	2	13	15	22	2.93333
chr10,65224180,65225972	JMJD1C-AS1;JMJD1C	2	28	30	44	2.93333
chr14,69093441,69096257	CTD-2325P2.4	4	11	15	22	2.93333
chr11,3860032,3863125	RHOG	8	33	41	60	2.92683
chr1,59245185,59253039	JUN;LINC01135	4	59	63	92	2.92063
chr3,176762517,176766374	TBL1XR1-AS1	2	22	24	35	2.91667
chr17,71151781,71167083	POLR3KP2;RP11-143K11.5;SSTR2	3	8	11	16	2.90909
chr1,207275723,207277802	C4BPA	6	25	31	45	2.90323
chr1,160065149,160070212	IGSF8	8	43	51	74	2.90196
chr3,112693909,112695161	CD200R1	3	17	20	29	2.9
chr3,156385298,156394032	TIPARP-AS1;TIPARP	4	46	50	72	2.88
chr12,93963636,93966327	SOCS2-AS1;SOCS2	3	20	23	33	2.86957
chr14,21076915,21084877	RNASE11	20	54	74	106	2.86486
chr7,27279923,27282071	RP1-170O19.17	2	5	7	10	2.85714
chr12,50098050,50101820	FMNL3;TMBIM6	2	5	7	10	2.85714
chr18,44770358,44777085	SKOR2	2	12	14	20	2.85714
chr20,23027371,23034119	THBD	4	10	14	20	2.85714
chr14,20381942,20390314	OR4K5	8	27	35	50	2.85714
chr5,112848082,112851372	YTHDC2	3	30	33	47	2.84848
chr20,56193281,56203075	ZBP1	7	26	33	47	2.84848
chr1,192455157,192460596	AL136987.1	7	19	26	37	2.84615
chr5,71397000,71406794	MAP1B	2	17	19	27	2.84211
chr9,27527548,27531143	MOB3B	2	17	19	27	2.84211
chr14,61727941,61731018	SNORD112	3	16	19	27	2.84211
chr1,173793708,173796178	CENPL;DARS2	3	16	19	27	2.84211
chr2,227659397,227668143	IRS1;RP11-395N3.2	3	9	12	17	2.83333
chr1,79046739,79049276	NA	3	9	12	17	2.83333
chr11,125810205,125813534	RP11-680F20.4	3	9	12	17	2.83333
chr17,38595978,38600727	IGFBP4;RP11-58O9.1	4	8	12	17	2.83333
chr13,42615556,42623900	DGKH;RP11-187A9.3	4	20	24	34	2.83333
chr1,162346428,162349957	C1orf111;C1orf226	5	7	12	17	2.83333
chr9,71624507,71632801	PRKACG	6	78	84	119	2.83333
chr17,7447343,7457281	TNFSF12;TNFSF12-TNFSF13	11	13	24	34	2.83333
chr5,174869496,174871440	DRD1	3	14	17	24	2.82353
chr10,73155358,73164327	CDH23	3	14	17	24	2.82353
chr1,180471076,180472609	ACBD6	4	30	34	48	2.82353
chr4,103935166,103941497	SLC9B1	8	43	51	72	2.82353
chr4,160021754,160027306	RAPGEF2	4	74	78	110	2.82051
chr3,193847776,193849045	RP11-135A1.2	3	19	22	31	2.81818
chr13,22177639,22179049	MICU2	6	36	42	59	2.80952
chr1,57281041,57288092	C1orf168	2	8	10	14	2.8
chr10,72965568,72976392	AL359832.1;UNC5B	2	13	15	21	2.8
chr4,113569261,113569451	MIR302A	4	6	10	14	2.8
chr17,48064697,48075187	DLX3;RP11-1094H24.3	6	29	35	49	2.8
chr1,204117901,204126526	ETNK2	7	26	33	46	2.78788
chr14,73358775,73363237	DPF3	3	48	51	71	2.78431
chr1,163033835,163040438	RGS4	4	19	23	32	2.78261
chr18,67871441,67876672	RTTN	2	16	18	25	2.77778
chr2,98960936,98965887	AC092675.4;CNGA3	4	9	13	18	2.76923
chr8,49832730,49835597	SNAI2	4	43	47	65	2.76596
chr21,45934428,45946014	C21orf90	2	6	8	11	2.75
chr9,4384970,4387051	RNU6-694P	2	6	8	11	2.75
chr9,33397117,33404503	AQP7;RP11-311H10.4	2	6	8	11	2.75
chr7,19154064,19160186	AC003986.7;TWIST1	3	5	8	11	2.75
chr14,50554130,50562914	C14orf183;RP11-58E21.5;RP11-58E21.7	3	21	24	33	2.75
chr11,12688193,12699875	TEAD1	3	29	32	44	2.75
chr12,57841970,57847045	INHBE	6	26	32	44	2.75
chr1,36612957,36628346	MAP7D1;TRAPPC3	2	17	19	26	2.73684
chr2,74366447,74377888	BOLA3-AS1;BOLA3	2	17	19	26	2.73684
chr15,45693059,45696304	GATM;SPATA5L1	7	31	38	52	2.73684
chr8,98873211,98883276	MATN2;RPS23P1	3	27	30	41	2.73333
chr8,95825223,95826838	INTS8	3	8	11	15	2.72727
chr16,30003550,30008233	HIRIP3;INO80E	3	8	11	15	2.72727
chr8,142006610,142012614	PTK2	3	8	11	15	2.72727
chr12,7041470,7053123	ATN1;C12orf57;RNU7-1	8	14	22	30	2.72727
chr15,40329868,40338300	SRP14-AS1;SRP14	9	30	39	53	2.71795
chr14,96731962,96739868	RP11-404P21.3	2	12	14	19	2.71429
chr1,172387710,172398056	C1orf105	2	12	14	19	2.71429
chr9,126790341,126797231	RP11-85O21.5	2	12	14	19	2.71429
chr10,103058455,103068594	RNU2-43P	2	12	14	19	2.71429
chr11,94223710,94229022	ANKRD49;MRE11A	2	12	14	19	2.71429
chr1,184354472,184358823	C1orf21;RP11-382D12.2	7	35	42	57	2.71429
chr1,229363280,229363819	RP5-1061H20.5	3	28	31	42	2.70968
chr1,27112453,27115733	PIGV	4	27	31	42	2.70968
chr5,141334175,141338723	PCDH12;RNF14	4	13	17	23	2.70588
chr14,62157240,62165850	HIF1A-AS1;HIF1A	4	47	51	69	2.70588
chr1,38469208,38479187	FHL3;UTP11L	5	12	17	23	2.70588
chr15,64961854,64969934	RNU6-549P	2	18	20	27	2.7
chr2,101593126,101596772	AC016738.3	3	17	20	27	2.7
chr6,30709383,30714752	FLOT1;IER3;XXbac-BPG252P9.10	5	15	20	27	2.7
chr6,151653550,151670491	AKAP12;snoU13	5	38	43	58	2.69767
chr6,16127617,16130346	MYLIP	3	20	23	31	2.69565
chr2,48130849,48134742	AC079807.2;FBXO11	3	20	23	31	2.69565
chr1,27840177,27856565	RP1-159A19.4	7	16	23	31	2.69565
chr3,133644417,133650381	C3orf36	8	56	64	86	2.6875
chr12,57399089,57400611	ZBTB39	8	30	38	51	2.68421
chr18,55018431,55024550	ST8SIA3	2	4	6	8	2.66667
chr4,89617116,89619699	NAP1L5	2	4	6	8	2.66667
chr14,23647194,23654307	SLC7A8	2	4	6	8	2.66667
chr7,54827315,54836550	SEC61G	3	6	9	12	2.66667
chr11,3237645,3245575	MRGPRG-AS1;MRGPRG	3	6	9	12	2.66667
chr10,101755206,101773702	DNMBP	3	6	9	12	2.66667
chr1,6258535,6274327	RNF207;RP1-120G22.11;RPL22	3	12	15	20	2.66667
chr6,111278251,111286854	GTF3C6;snoU13	4	11	15	20	2.66667
chr22,41486547,41490028	EP300;MIR1281	4	14	18	24	2.66667
chr1,16008061,16023603	AL121992.1;PLEKHM2;RP4-680D5.9	5	13	18	24	2.66667
chr10,104152443,104157594	NFKB2	6	12	18	24	2.66667
chr12,109061924,109063629	RNU7-169P	6	15	21	28	2.66667
chr9,139688116,139700158	CCDC183;RP11-216L13.18;RP11-216L13.19	7	17	24	32	2.66667
chr5,82372432,82374196	TMEM167A;XRCC4	4	30	34	45	2.64706
chr10,44874839,44889195	CXCL12	4	27	31	41	2.64516
chr1,201796737,201798955	IPO9-AS1;IPO9	6	25	31	41	2.64516
chr1,197874612,197883295	C1orf53;LHX9	4	24	28	37	2.64286
chr4,105415164,105418098	CXXC4	4	18	22	29	2.63636
chr7,142549777,142555606	EPHB6	3	16	19	25	2.63158
chr6,89789123,89790599	PNRC1;RP11-63L7.5	5	14	19	25	2.63158
chr13,51381938,51383196	DLEU7-AS1	2	14	16	21	2.625
chr20,47522906,47540091	ARFGEF2	4	12	16	21	2.625
chr3,125088871,125095906	ZNF148	5	11	16	21	2.625
chr4,122113699,122114162	RNU6-948P	4	25	29	38	2.62069
chr22,33190122,33206919	TIMP3	2	11	13	17	2.61538
chr20,17940563,17945640	SNORD17;SNX5	3	10	13	17	2.61538
chr4,156585187,156589960	GUCY1A3	3	10	13	17	2.61538
chr2,54391353,54396093	RNU7-172P	9	53	62	81	2.6129
chr3,149240919,149249403	RNU6-1098P	4	45	49	64	2.61224
chr2,219924073,219929311	IHH	10	13	23	30	2.6087
chr11,117686001,117689951	DSCAML1;RP11-728F11.3	4	29	33	43	2.60606
chr11,48001307,48004168	PTPRJ	12	41	53	69	2.60377
chr11,47144706,47158058	RP11-390K5.3	2	18	20	26	2.6
chr5,51297555,51312465	CTD-2203A3.1	2	18	20	26	2.6
chr12,13063501,13074579	MIR614	4	6	10	13	2.6
chr12,64995195,65006738	RASSF3;RP11-338E21.1	4	6	10	13	2.6
chr5,140227249,140248658	AC005609.1;PCDHA10;PCDHA14;PCDHA9	5	5	10	13	2.6
chr4,110736003,110739019	GAR1;RP11-602N24.3	4	13	17	22	2.58824
chr14,32543465,32547211	ARHGAP5-AS1;ARHGAP5	4	13	17	22	2.58824
chr8,126007452,126015447	RP11-6D1.3;SQLE	5	19	24	31	2.58333
chr1,185284681,185295856	GS1-279B7.2;IVNS1ABP	5	33	38	49	2.57895
chr12,21923503,21929045	KCNJ8	2	5	7	9	2.57143
chr22,40389522,40398289	FAM83F	2	5	7	9	2.57143
chr5,60954164,60966015	RNU6-913P	2	5	7	9	2.57143
chr16,19603119,19613126	C16orf62	2	5	7	9	2.57143
chr11,47280814,47294257	MADD;NR1H3;RP11-17G12.3	2	12	14	18	2.57143
chr8,101168232,101175233	SPAG1;Y_RNA	2	12	14	18	2.57143
chr1,177152787,177159212	AL021398.1	2	12	14	18	2.57143
chrX,107682887,107683213	COL4A5	2	19	21	27	2.57143
chr12,18399414,18402828	PIK3C2G	3	4	7	9	2.57143
chr10,72624594,72635308	RP11-432J9.5	3	4	7	9	2.57143
chr11,60602486,60611597	CCDC86;RP11-804A23.2	4	10	14	18	2.57143
chr18,19758342,19760248	RNU6-702P	5	23	28	36	2.57143
chr17,17583162,17594137	RAI1	6	36	42	54	2.57143
chr16,30378870,30383429	MYLPF;TBC1D10B	7	28	35	45	2.57143
chr8,71313105,71317335	NCOA2	5	20	25	32	2.56
chr2,42272825,42286079	PKDCC	3	15	18	23	2.55556
chr13,37299584,37306302	AL136160.1	4	25	29	37	2.55172
chr12,118813520,118817622	RP11-131L12.2;SUDS3	2	9	11	14	2.54545
chr6,166073032,166081690	PDE10A	2	9	11	14	2.54545
chr14,76446366,76460936	IFT43;TGFB3	2	9	11	14	2.54545
chr7,50133355,50136498	C7orf72	3	8	11	14	2.54545
chr2,238321997,238323455	COL6A3	3	19	22	28	2.54545
chr5,149338010,149342289	SLC26A2	4	18	22	28	2.54545
chr3,181417166,181417570	SOX2-OT	2	24	26	33	2.53846
chr1,2985230,2988777	PRDM16	2	13	15	19	2.53333
chr4,170949886,170955810	MFAP3L	2	13	15	19	2.53333
chr5,131132045,131146387	CTC-432M15.3;FNIP1	3	12	15	19	2.53333
chr12,121158545,121162946	MIR4700;RP11-173P15.5	6	9	15	19	2.53333
chr1,68149975,68154776	GADD45A	4	15	19	24	2.52632
chr7,128502347,128512063	ATP6V1F;RP11-309L24.2;RP11-309L24.4;RP11-309L24.9	6	13	19	24	2.52632
chr2,96930538,96932897	CIAO1;TMEM127	7	31	38	48	2.52632
chr8,37550253,37566727	ZNF703	6	36	42	53	2.52381
chr11,35636413,35644746	FJX1	2	6	8	10	2.5
chr2,64974412,64981589	SERTAD2	2	10	12	15	2.5
chr2,171206926,171209245	AC012594.1	2	14	16	20	2.5
chr15,82465098,82467522	RNU1-77P	2	22	24	30	2.5
chr17,6345437,6349023	FAM64A	3	9	12	15	2.5
chr10,96121602,96123124	NOC3L	3	13	16	20	2.5
chr1,19965667,19968102	NBL1	3	17	20	25	2.5
chr15,83679256,83681883	C15orf40;RP11-382A20.7	3	17	20	25	2.5
chr1,159768852,159774121	FCRL6	5	15	20	25	2.5
chr2,230135285,230138369	PID1	5	19	24	30	2.5
chr2,113521473,113525715	CKAP2L	5	19	24	30	2.5
chr6,116849474,116856183	FAM26D	6	26	32	40	2.5
chr11,116968002,116974060	AP000936.4;SIK3	3	26	29	36	2.48276
chr15,59040631,59042709	ADAM10	6	36	42	52	2.47619
chr2,128229810,128232788	NA	3	14	17	21	2.47059
chr5,147548932,147551215	SPINK14	2	11	13	16	2.46154
chr16,71381971,71396512	CALB2	2	11	13	16	2.46154
chr8,120078831,120081359	COLEC10;RP11-278I4.2	2	11	13	16	2.46154
chr10,51543418,51551723	MSMB	3	10	13	16	2.46154
chr16,67183045,67186708	B3GNT9	4	9	13	16	2.46154
chr3,63996744,63998366	RP11-245J9.4	5	8	13	16	2.46154
chr17,74097321,74100639	EXOC7	5	8	13	16	2.46154
chr12,79809464,79813706	MIR1252	5	8	13	16	2.46154
chr1,206784719,206788448	EIF2D	5	17	22	27	2.45455
chr12,52772817,52782324	KRT84;RP3-416H24.4	9	13	22	27	2.45455
chr8,99956016,99958256	OSR2	2	7	9	11	2.44444
chr12,113909019,113915730	LHX5;RP11-82C23.2	2	7	9	11	2.44444
chr6,155197953,155206881	AL121952.1	2	7	9	11	2.44444
chr6,44119162,44128449	CAPN11	3	6	9	11	2.44444
chr2,30121640,30123897	AC106870.2	3	6	9	11	2.44444
chr20,60710317,60743251	PSMA7;SS18L1	3	6	9	11	2.44444
chr7,23047222,23056373	FAM126A	3	6	9	11	2.44444
chr7,21805850,21813010	NA	3	15	18	22	2.44444
chr11,33374700,33376189	AL122015.1	4	32	36	44	2.44444
chr1,84941119,84947206	RPF1	5	22	27	33	2.44444
chr1,156107982,156121315	SEMA4A	7	20	27	33	2.44444
chr8,30240908,30249722	RBPMS-AS1;RBPMS	6	85	91	111	2.43956
chr2,74055227,74060673	STAMBP	4	28	32	39	2.4375
chrX,129517624,129519941	GPR119	2	12	14	17	2.42857
chr10,118604837,118612150	ENO4;RP11-539I5.1	3	11	14	17	2.42857
chr10,49856677,49869397	ARHGAP22	3	11	14	17	2.42857
chr21,35793033,35803608	AP000322.53;CMP21-97G8.2	4	10	14	17	2.42857
chr3,183353058,183358200	KLHL24	4	10	14	17	2.42857
chr14,90857106,90866783	CALM1	4	24	28	34	2.42857
chr10,15136020,15146046	C10orf111;RPP38	5	9	14	17	2.42857
chr5,148809493,148821147	MIR145	6	8	14	17	2.42857
chr11,43595728,43613061	HSD17B12;MIR129-2	2	17	19	23	2.42105
chr11,73961551,73969459	SNORA7	3	16	19	23	2.42105
chr1,116914319,116919284	ATP1A1	3	16	19	23	2.42105
chr10,5135512,5137754	AKR1C3;U8	3	16	19	23	2.42105
chr7,129700791,129711530	KLHDC10	2	22	24	29	2.41667
chr3,51421213,51425267	MANF	8	21	29	35	2.41379
chr16,14397535,14400648	MIR193B	3	31	34	41	2.41176
chr6,90626455,90630547	RP11-63K6.7	3	41	44	53	2.40909
chr1,144941765,144945045	RNU2-38P	3	51	54	65	2.40741
chr9,116204107,116209215	RGS3	6	48	54	65	2.40741
chr14,50358189,50364517	ARF6	2	3	5	6	2.4
chr8,29894376,29906489	RNU6-1218P	2	3	5	6	2.4
chr17,4513584,4526030	RNU6-955P;RP11-141J13.5	2	3	5	6	2.4
chr5,58111836,58114313	RP11-479O16.1	2	8	10	12	2.4
chr10,119299926,119306874	EMX2;EMX2OS	2	8	10	12	2.4
chr6,2633562,2635464	C6orf195	2	13	15	18	2.4
chr3,64672693,64676281	ADAMTS9	2	18	20	24	2.4
chr6,42974400,42983006	KLHDC3;MEA1;PPP2R5D	3	2	5	6	2.4
chr10,91174293,91177626	IFIT5;LIPA	3	7	10	12	2.4
chr11,125030573,125036686	PKNOX2;RP11-687M24.5	3	12	15	18	2.4
chr3,72491005,72501692	RYBP	3	22	25	30	2.4
chr1,40808519,40817618	SMAP2	4	16	20	24	2.4
chr1,86045765,86049108	CYR61	4	16	20	24	2.4
chr6,105848666,105856512	PREP	4	21	25	30	2.4
chr9,37902767,37907347	SLC25A51	4	31	35	42	2.4
chr11,112470992,112473511	snosnR66	4	36	40	48	2.4
chr12,110205640,110213215	FAM222A-AS1	5	25	30	36	2.4
chr12,48467512,48476119	RNU6-1203P	6	14	20	24	2.4
chr9,21801459,21803557	MTAP;RP11-145E5.5	6	29	35	42	2.4
chr19,42628923,42637124	CTC-378H22.1;POU2F2	7	18	25	30	2.4
chr3,33453046,33456210	RNU7-110P;UBP1	2	24	26	31	2.38462
chr17,38268855,38280299	MSL1	8	13	21	25	2.38095
chr17,2132734,2136250	AL450226.2;SMG6	4	49	53	63	2.37736
chr20,19191466,19199335	RP11-97N19.2;SLC24A3	2	14	16	19	2.375
chr10,12288804,12297437	RP11-186N15.3	2	14	16	19	2.375
chr14,73929982,73933047	NUMB	3	13	16	19	2.375
chr11,126077102,126082483	FAM118B;RP11-50B3.4;RPUSD4	3	13	16	19	2.375
chr9,2161238,2165631	RNU2-25P	4	28	32	38	2.375
chr17,39524670,39527174	KRT33B	9	7	16	19	2.375
chr21,44553178,44575336	AP001631.9	2	9	11	13	2.36364
chr8,27945322,27947750	ELP3	2	9	11	13	2.36364
chr13,73424698,73426415	AL391384.1	2	9	11	13	2.36364
chr8,106326832,106333706	ZFPM2	2	20	22	26	2.36364
chr3,126422462,126424150	CHCHD6	3	8	11	13	2.36364
chr17,34057975,34060268	RASL10B	4	18	22	26	2.36364
chr21,30112950,30117523	RNU6-872P	3	59	62	73	2.35484
chr10,21818074,21828109	MLLT10	3	14	17	20	2.35294
chr1,222909496,222912566	FAM177B	4	30	34	40	2.35294
chr6,52280078,52286637	EFHC1	5	29	34	40	2.35294
chr5,33935415,33941115	RXFP3	2	27	29	34	2.34483
chr2,86038814,86043064	AC105053.3	5	24	29	34	2.34483
chr1,150501621,150544031	ADAMTSL4-AS1;ADAMTSL4;AL356356.1;MIR4257;RN7SL473P;RN7SL600P;RP11-54A4.2	6	23	29	34	2.34483
chr6,84221546,84222871	PRSS35	6	35	41	48	2.34146
chr15,90893303,90897528	ZNF774	2	4	6	7	2.33333
chr1,8081098,8094265	ERRFI1;RP11-431K24.1	2	4	6	7	2.33333
chr9,127900774,127910427	SCAI	2	4	6	7	2.33333
chr12,69860683,69864942	FRS2	2	4	6	7	2.33333
chr12,31799951,31800471	METTL20	2	4	6	7	2.33333
chr2,119602892,119614586	EN1	2	16	18	21	2.33333
chr7,86779551,86783064	AC005076.5;DMTF1	2	16	18	21	2.33333
chr22,40766446,40768762	SGSM3	3	3	6	7	2.33333
chr19,47353742,47367368	AP2S1	3	9	12	14	2.33333
chr10,52342290,52353880	RMRPP4;RNU7-107P	3	9	12	14	2.33333
chr3,141443615,141459087	RNF7	3	9	12	14	2.33333
chr18,28673964,28683628	DSC2;RP11-408H20.2	3	9	12	14	2.33333
chr9,116915368,116921473	COL27A1	3	15	18	21	2.33333
chr3,194812046,194817485	XXYLT1-AS1;XXYLT1	4	8	12	14	2.33333
chr18,12946968,12962052	SEH1L	4	8	12	14	2.33333
chr3,119184637,119188434	POGLUT1;TMEM39A	4	8	12	14	2.33333
chr9,123834159,123838205	CNTRL	4	20	24	28	2.33333
chr8,12900927,12906922	RNU6-842P	3	28	31	36	2.32258
chr17,12568700,12575773	MYOCD	3	22	25	29	2.32
chr10,103533315,103536658	FGF8	7	18	25	29	2.32
chr17,19560002,19566815	ALDH3A2;SNORA31	4	15	19	22	2.31579
chr2,138721229,138721933	HNMT	2	30	32	37	2.3125
chr8,134198047,134211320	WISP1	2	11	13	15	2.30769
chr8,66473638,66481389	CTD-3025N20.2	2	11	13	15	2.30769
chr5,118320592,118325083	DTWD2	3	10	13	15	2.30769
chr15,89454892,89466287	MFGE8	3	10	13	15	2.30769
chr5,38416292,38430399	CTD-2108O9.4;EGFLAM-AS1	3	10	13	15	2.30769
chr17,44203180,44206011	RNU7-101P	3	23	26	30	2.30769
chr15,50973870,50989874	RN7SL354P;TRPM7	4	9	13	15	2.30769
chr14,37125742,37128055	PAX9;RP11-964E11.2	5	21	26	30	2.30769
chr2,220336207,220365439	GMPPA;RP11-316O14.1;SPEG	6	20	26	30	2.30769
chr8,86374486,86381631	CA2;RP11-317J10.2	4	42	46	53	2.30435
chr17,28249062,28257980	EFCAB5;SSH2	3	17	20	23	2.3
chr6,13485704,13486770	AL583828.1;GFOD1-AS1;GFOD1	3	17	20	23	2.3
chr18,60393023,60398670	RNU6-142P	4	16	20	23	2.3
chr5,34524205,34527732	NA	5	29	34	39	2.29412
chr6,20400928,20403179	E2F3	2	5	7	8	2.28571
chr19,10677260,10686369	CDKN2D	2	5	7	8	2.28571
chr3,62859698,62862735	CADPS	2	5	7	8	2.28571
chr2,241370476,241376424	GPC1	2	12	14	16	2.28571
chr2,202020801,202025048	CFLAR-AS1	2	12	14	16	2.28571
chr2,85641313,85648227	CAPG;SH2D6	2	19	21	24	2.28571
chr8,81140520,81147348	TPD52	3	11	14	16	2.28571
chr3,190037468,190041261	CLDN16;CLDN1	3	11	14	16	2.28571
chr20,3764351,3769872	CDC25B;CENPB	4	3	7	8	2.28571
chr20,33573179,33582594	MIR499A	5	9	14	16	2.28571
chr10,112061091,112067985	SMNDC1	6	72	78	89	2.28205
chr5,173040111,173048561	BOD1	4	32	36	41	2.27778
chr8,72720240,72728320	U8	4	25	29	33	2.27586
chr16,86591953,86603239	FOXC2;RP11-463O9.5	2	20	22	25	2.27273
chr3,52083575,52091296	DUSP7	7	15	22	25	2.27273
chr15,102181817,102190383	RNU6-807P;TM2D3	2	13	15	17	2.26667
chr1,178500099,178517683	C1ORF220;C1orf220	2	13	15	17	2.26667
chr11,64415879,64426615	NRXN2	2	13	15	17	2.26667
chr16,75274888,75302174	BCAR1	3	12	15	17	2.26667
chr4,17810109,17813638	DCAF16;NCAPG	3	12	15	17	2.26667
chr4,141074989,141075794	MAML3	3	27	30	34	2.26667
chr12,58130768,58134515	AGAP2;TSPAN31	6	9	15	17	2.26667
chr11,94879591,94887222	RP11-712B9.2	6	69	75	85	2.26667
chr9,118914467,118923773	PAPPA	3	35	38	43	2.26316
chr1,203459656,203475784	OPTC	8	30	38	43	2.26316
chr8,120884612,120887475	DEPTOR;KB-1471A8.1	3	20	23	26	2.26087
chr1,212208814,212217647	DTL;INTS7	4	19	23	26	2.26087
chr2,201169640,201173823	SPATS2L	4	42	46	52	2.26087
chr10,123354490,123358400	FGFR2	2	52	54	61	2.25926
chr10,104673556,104680672	CNNM2;RP11-724N1.1	4	27	31	35	2.25806
chr3,142306029,142316724	PLS1;RNA5SP143	5	34	39	44	2.25641
chr10,90691239,90696399	ACTA2-AS1	8	39	47	53	2.25532
chr4,56811285,56818024	CEP135	2	6	8	9	2.25
chr5,133858909,133864992	JADE2	2	6	8	9	2.25
chr1,10085512,10094202	UBE4B	2	6	8	9	2.25
chr7,41727444,41736387	INHBA-AS1;INHBA	2	6	8	9	2.25
chr6,109169400,109172144	ARMC2	2	6	8	9	2.25
chr1,226098282,226100464	LEFTY1	2	6	8	9	2.25
chr16,48265901,48290594	ABCC11;LONP2	2	6	8	9	2.25
chr13,30056792,30081542	MTUS2-AS1;MTUS2	2	6	8	9	2.25
chr17,46229768,46240679	MIR1203;SKAP1	3	5	8	9	2.25
chr19,35997259,36010865	DMKN	3	5	8	9	2.25
chr6,31635460,31643316	CSNK2B-LY6G5B-1181;LY6G5B	3	5	8	9	2.25
chr7,98466008,98470590	TMEM130	3	21	24	27	2.25
chr13,92031383,92036196	NA	2	23	25	28	2.24
chr10,95652123,95655471	SLC35G1	2	23	25	28	2.24
chr11,46405245,46414442	CHRM4	2	15	17	19	2.23529
chr6,7389406,7391727	CAGE1;RIOK1	2	15	17	19	2.23529
chr8,8747455,8751522	MFHAS1	2	15	17	19	2.23529
chr18,10523859,10529355	NAPG	3	14	17	19	2.23529
chr17,55808976,55828271	CCDC182	4	13	17	19	2.23529
chr7,127671006,127682714	LRRC4;SND1	5	12	17	19	2.23529
chr21,27540932,27543573	AP000230.1;APP	3	23	26	29	2.23077
chr1,26495199,26499657	RP11-96L14.7;ZNF593	8	18	26	29	2.23077
chr12,28107142,28111933	RP11-993B23.3	2	7	9	10	2.22222
chr10,27148168,27151789	ABI1	2	7	9	10	2.22222
chr4,75857395,75864760	PARM1	2	7	9	10	2.22222
chr9,126112586,126119752	CRB2	2	7	9	10	2.22222
chr6,90345657,90349111	LYRM2	2	7	9	10	2.22222
chr11,69486383,69491666	ORAOV1	2	7	9	10	2.22222
chr2,148659912,148660536	AC009480.3	2	34	36	40	2.22222
chr14,21860168,21869665	CHD8;RP11-689J19.1;SNORD8;SNORD9	3	6	9	10	2.22222
chr4,106626291,106630952	GSTCD;INTS12	3	6	9	10	2.22222
chr12,49488809,49519294	LMBR1L	3	6	9	10	2.22222
chr11,2914488,2925202	SLC22A18AS;SLC22A18	3	6	9	10	2.22222
chr7,107642067,107644840	LAMB1	3	6	9	10	2.22222
chr17,77773717,77781746	CBX8;RP11-353N14.1	4	5	9	10	2.22222
chr6,32405593,32409533	HLA-DRA	4	5	9	10	2.22222
chr1,20809456,20815185	CAMK2N1	4	14	18	20	2.22222
chr2,232747842,232757173	MIR1471	4	23	27	30	2.22222
chrX,16668076,16680760	S100G	4	23	27	30	2.22222
chr10,6180906,6188790	PFKFB3	5	4	9	10	2.22222
chr17,40573100,40575763	PTRF	5	13	18	20	2.22222
chr2,88707527,88715360	RNU6-1007P	5	68	73	81	2.21918
chr1,39720568,39724686	RP11-420K8.1	2	44	46	51	2.21739
chr12,104607833,104613774	TXNRD1	2	26	28	31	2.21429
chr2,19551658,19560016	OSR1	2	55	57	63	2.21053
chr17,41830708,41837127	SOST	3	16	19	21	2.21053
chr22,17839550,17848230	CECR2	4	34	38	42	2.21053
chr8,101569346,101573667	ANKRD46	5	14	19	21	2.21053
chr2,33170204,33173878	LTBP1;Y_RNA	2	27	29	32	2.2069
chr7,130793408,130796988	LINC-PINT;MKLN1	2	8	10	11	2.2
chr13,28400694,28403234	RNU6-73P	2	8	10	11	2.2
chr1,170897520,170904764	MROH9	3	7	10	11	2.2
chr8,42007227,42013069	AP3M2;RP11-589C21.5	3	7	10	11	2.2
chr1,1206874,1212438	RP5-902P8.10;UBE2J2	3	7	10	11	2.2
chr2,940123,949577	AC116614.1;SNTG2	4	6	10	11	2.2
chr21,16431170,16441387	AF127577.12;NRIP1	4	6	10	11	2.2
chr15,101791053,101798933	CHSY1	4	26	30	33	2.2
chr11,72848910,72858582	FCHSD2	3	48	51	56	2.19608
chr12,26273795,26276614	SSPN	3	28	31	34	2.19355
chr5,141391682,141395935	GNPDA1	6	25	31	34	2.19355
chr3,178863488,178867393	PIK3CA;RP11-360P21.2	2	19	21	23	2.19048
chr5,139169981,139178820	PSD2	4	17	21	23	2.19048
chr2,43455071,43460452	AC010883.5	3	29	32	35	2.1875
chr1,236684384,236690335	LGALS8-AS1;LGALS8	2	9	11	12	2.18182
chr10,33621192,33629950	NRP1	2	9	11	12	2.18182
chr17,57918051,57925439	MIR21;RNU6-450P	2	9	11	12	2.18182
chr10,92612964,92621830	HTR7	2	9	11	12	2.18182
chr6,150647896,150648370	RNU4-7P	2	9	11	12	2.18182
chr12,30906902,30909795	CAPRIN2;RP11-77I22.2	2	9	11	12	2.18182
chr2,63274196,63276073	AC009501.4	2	9	11	12	2.18182
chr2,114746134,114749226	AC110769.1	2	9	11	12	2.18182
chr5,52772248,52777464	FST	2	20	22	24	2.18182
chr11,116657530,116663529	APOA5;ZNF259	3	8	11	12	2.18182
chr13,21095765,21100943	CRYL1	3	8	11	12	2.18182
chr4,55094598,55103593	PDGFRA	3	19	22	24	2.18182
chr6,100912679,100913501	SIM1	3	19	22	24	2.18182
chr10,115862998,115872187	RNU6-709P	3	30	33	36	2.18182
chr6,41884344,41890034	BYSL;MED20;Y_RNA	4	7	11	12	2.18182
chr1,71509061,71515346	PTGER3;ZRANB2-AS1	2	21	23	25	2.17391
chr10,94831385,94838376	CYP26A1	4	19	23	25	2.17391
chr15,66581214,66586926	DIS3L;RP11-653J6.1	5	30	35	38	2.17143
chr3,183167867,183175379	LINC00888;SNORA4;SNORA63;SNORA81	2	10	12	13	2.16667
chr16,69134724,69141957	HAS3	2	10	12	13	2.16667
chr6,119469086,119471054	FAM184A	2	10	12	13	2.16667
chr12,46761977,46777937	RP11-474P2.2;RP11-96H19.1;SLC38A2	2	10	12	13	2.16667
chr6,157743510,157744910	TMEM242	2	10	12	13	2.16667
chr17,61491614,61491812	AC015923.1	2	22	24	26	2.16667
chr4,38664202,38668073	AC021860.1;KLF3;RP11-617D20.1	2	22	24	26	2.16667
chr3,157250812,157251810	VEPH1	3	9	12	13	2.16667
chr2,207026883,207029989	EEF1B2;SNORA41	4	8	12	13	2.16667
chr1,29573666,29580274	AL645859.1	4	8	12	13	2.16667
chr1,24505108,24516772	IFNLR1	4	8	12	13	2.16667
chr14,24765344,24769127	DHRS1;NOP9	6	6	12	13	2.16667
chr11,57520074,57527860	CTNND1	8	28	36	39	2.16667
chr6,114222879,114226021	RP11-544L8__B.4	2	59	61	66	2.16393
chr3,187386645,187390966	SST	5	56	61	66	2.16393
chr1,169070988,169080524	ATP1B1;RP5-1018K9.1	2	23	25	27	2.16
chr13,32870713,32874606	RP11-37E23.5	3	22	25	27	2.16
chr3,149684214,149694759	AC117395.1;ANKUB1;PFN2;RP11-651P23.5	2	36	38	41	2.15789
chr2,128050745,128053067	ERCC3	2	11	13	14	2.15385
chr6,2987622,2990617	LINC01011;NQO2	2	11	13	14	2.15385
chr1,241798766,241801985	CHML	2	11	13	14	2.15385
chr7,35837238,35843003	AC007551.3;SEPT7	2	11	13	14	2.15385
chr14,88840009,88851542	SPATA7	2	11	13	14	2.15385
chr2,182319283,182329022	ITGA4	2	11	13	14	2.15385
chr16,47173399,47182303	NETO2;RP11-329J18.2	2	11	13	14	2.15385
chr10,101190466,101195700	RP11-441O15.3	2	11	13	14	2.15385
chr4,99846712,99851952	AC019131.1;EIF4E;RP11-571L19.7	2	11	13	14	2.15385
chr7,98610216,98611812	AC004893.11	2	11	13	14	2.15385
chr4,164028891,164030255	RP11-563E2.2	3	23	26	28	2.15385
chr15,85193161,85203635	NMB;WDR73	5	21	26	28	2.15385
chr2,74707986,74715608	CCDC142;TTC31	6	7	13	14	2.15385
chr13,52377096,52384957	DHRS12;RP11-327P2.5	4	36	40	43	2.15
chr6,12008392,12009075	HIVEP1	2	26	28	30	2.14286
chr12,96792262,96795604	CDK17	3	11	14	15	2.14286
chr17,79371698,79373802	RP11-1055B8.6;RP11-1055B8.7	4	10	14	15	2.14286
chr1,44678697,44684308	DMAP1	4	24	28	30	2.14286
chr3,136465351,136472558	RP11-102M11.2;STAG1	5	24	29	31	2.13793
chr6,168226138,168230002	MLLT4-AS1;MLLT4	2	13	15	16	2.13333
chr1,54875902,54879620	SSBP3	2	13	15	16	2.13333
chr3,180319607,180321971	RP11-496B10.3;TTC14	2	13	15	16	2.13333
chr1,64236812,64242815	ROR1	2	28	30	32	2.13333
chr12,89741722,89751488	DUSP6	4	26	30	32	2.13333
chr12,93767445,93774109	NUDT4;RP11-486A14.2	4	41	45	48	2.13333
chr3,129534610,129544206	RNU6-1142P;Y_RNA	5	25	30	32	2.13333
chr11,82993065,82997864	CCDC90B;RP11-727A23.10	3	28	31	33	2.12903
chr8,11057286,11059709	XKR6	3	28	31	33	2.12903
chr6,57178586,57180002	PRIM2	5	42	47	50	2.12766
chr8,92470835,92479480	snoU13	2	14	16	17	2.125
chr14,52186548,52192152	RNU6-301P	3	13	16	17	2.125
chr1,147013180,147018348	BCL9	4	28	32	34	2.125
chr6,127437132,127442373	RSPO3	6	75	81	86	2.12346
chr7,96632605,96644983	DLX6-AS1;DLX6-AS2;DLX6	3	30	33	35	2.12121
chr20,49608513,49619270	RP5-955M13.4	2	15	17	18	2.11765
chr7,112061847,112064070	IFRD1	3	14	17	18	2.11765
chr6,111802258,111808654	REV3L;TRAF3IP2-AS1	4	13	17	18	2.11765
chr2,27515980,27542086	MPV17;TRIM54;UCN	5	12	17	18	2.11765
chr11,9598639,9600872	snoU13;WEE1	5	12	17	18	2.11765
chr2,85340687,85365677	TCF7L1	2	16	18	19	2.11111
chr1,87155096,87159502	RP4-651E10.4	3	15	18	19	2.11111
chr22,36033286,36036752	MB	3	15	18	19	2.11111
chr10,88509482,88518359	BMPR1A;RP11-359E3.4	3	34	37	39	2.10811
chr16,54316961,54323196	IRX3	2	17	19	20	2.10526
chr4,169417398,169418594	PALLD	3	16	19	20	2.10526
chr6,43731585,43743257	RP1-261G23.7;VEGFA	3	16	19	20	2.10526
chr1,161164079,161175399	ADAMTS4;NDUFS2	6	13	19	20	2.10526
chr8,67336948,67343625	ADHFE1;RP11-346I3.4;RRS1	6	32	38	40	2.10526
chr2,198668910,198670337	PLCL1	3	83	86	90	2.09302
chr4,154260455,154267166	MND1	2	21	23	24	2.08696
chr7,140714818,140717443	MRPS33	4	19	23	24	2.08696
chr4,174446836,174453685	HAND2-AS1;HAND2	5	41	46	48	2.08696
chr1,109931293,109941567	SORT1	6	17	23	24	2.08696
chr17,62222582,62224253	SNORA76;SNORD104	2	22	24	25	2.08333
chr2,159022782,159028219	CCDC148-AS1	2	23	25	26	2.08
chr2,134875525,134884121	MGAT5	4	51	55	57	2.07273
chr9,100168942,100176475	TDRD7	4	26	30	31	2.06667
chr8,65290964,65292029	MIR124-2	3	30	33	34	2.06061
chr5,36724674,36730057	CTD-2353F22.1	5	30	35	36	2.05714
chr3,111695488,111699177	ABHD10	2	35	37	38	2.05405
chr5,64777556,64778174	ADAMTS6	2	35	37	38	2.05405
chr2,179985855,179990710	SESTD1;snoU13	3	36	39	40	2.05128
chr6,149352592,149354190	RP11-162J8.3	5	57	62	63	2.03226
chr11,98890009,98892144	CNTN5	3	61	64	65	2.03125
chr22,26878935,26882691	HPS4;SRRD	2	2	4	4	2
chr5,139924560,139931816	EIF4EBP3;SRA1	2	2	4	4	2
chrX,71454630,71460324	ERCC6L	2	2	4	4	2
chr22,21970296,21985324	YDJC	2	2	4	4	2
chr11,107982760,107992465	ACAT1;RP11-144G7.2	2	2	4	4	2
chr11,65076292,65088427	CDC42EP2	2	2	4	4	2
chr2,165693725,165698989	AC019181.2;COBLL1	2	2	4	4	2
chr13,96294884,96306042	DZIP1	2	2	4	4	2
chr16,70196633,70225726	CLEC18C;RP11-296I10.3	2	2	4	4	2
chr1,86883597,86890757	CLCA2	2	3	5	5	2
chr8,25892085,25904248	EBF2	2	3	5	5	2
chr12,98907290,98911535	TMPO-AS1;TMPO	2	3	5	5	2
chr20,23424342,23434091	CST11	2	3	5	5	2
chr20,36659055,36666296	RPRD1B;TTI1	2	3	5	5	2
chr12,120699404,120705699	PXN	2	3	5	5	2
chr19,49585350,49597959	SNRNP70	2	3	5	5	2
chr11,62191224,62194207	CTD-2531D15.4	2	3	5	5	2
chr21,45199964,45231645	AP001053.11;RRP1;TMEM97P1	2	3	5	5	2
chr11,61099735,61109387	DAK;DDB1	2	3	5	5	2
chr17,40117012,40119906	CNP	2	3	5	5	2
chr12,120793594,120808452	MSI1;RPS27P25	2	3	5	5	2
chr11,6621582,6625416	ILK;RRP8	2	4	6	6	2
chr11,128449766,128458801	ETS1	2	4	6	6	2
chr19,10360796,10381518	CTD-2369P2.4;ICAM1;MRPL4	2	4	6	6	2
chr8,95269363,95278747	GEM	2	4	6	6	2
chr1,51982259,51990648	EPS15;RP11-191G24.1	2	4	6	6	2
chr17,76691598,76694688	RNU6-638P	2	4	6	6	2
chr6,130066464,130078570	RPL5P21;Z97352.1	2	4	6	6	2
chr16,58230541,58233367	CSNK2A2;RP11-459F6.1	2	4	6	6	2
chr1,179834057,179835407	IFRG15	2	4	6	6	2
chr4,81093511,81114881	PRDM8;RP11-377G16.2	2	4	6	6	2
chr15,75660771,75663288	MAN2C1	2	4	6	6	2
chr1,36183603,36185603	C1orf216	2	4	6	6	2
chr7,757881,771209	HEATR2;PRKAR1B	2	4	6	6	2
chr16,86542832,86546072	FOXF1	2	4	6	6	2
chr6,44224202,44234925	NFKBIE;SLC35B2	2	4	6	6	2
chr3,29319963,29328203	RBMS3	2	4	6	6	2
chr7,75471491,75472111	RHBDD2	2	4	6	6	2
chr16,67674137,67684480	RLTPR	2	4	6	6	2
chr3,33154909,33159886	CRTAP	2	4	6	6	2
chr1,3522935,3531183	MEGF6	2	4	6	6	2
chr1,244744391,244757248	AC099757.1	2	4	6	6	2
chr19,45549196,45565961	CLASRP;RNU6-611P	2	4	6	6	2
chr12,2946158,2967420	AC005841.1;ITFG2	2	5	7	7	2
chr16,29815642,29819355	AC009133.15;MAZ	2	5	7	7	2
chrX,113872391,113875063	MIR764	2	5	7	7	2
chr11,68666738,68671755	IGHMBP2;MRPL21	2	5	7	7	2
chr5,134891687,134897812	CTC-321K16.1	2	5	7	7	2
chr1,31537431,31538897	PUM1	2	5	7	7	2
chr9,840113,843916	DMRT1	2	5	7	7	2
chr6,112640943,112654041	RP11-506B6.5	2	5	7	7	2
chr1,153189952,153193207	PRR9	2	5	7	7	2
chr6,136605906,136615908	BCLAF1	2	5	7	7	2
chr3,132372529,132377166	UBA5	2	5	7	7	2
chr2,38149032,38150613	RMDN2	2	5	7	7	2
chr3,42053951,42056201	TRAK1	2	5	7	7	2
chr12,10961799,10963175	TAS2R9	2	6	8	8	2
chr14,75388915,75394342	RPS6KL1	2	6	8	8	2
chr10,70516203,70521040	CCAR1;MIR1254-1	2	6	8	8	2
chr3,28275421,28285255	CMC1	2	6	8	8	2
chr17,1395708,1401697	INPP5K;MYO1C	2	6	8	8	2
chr17,72854303,72859600	GRIN2C	2	6	8	8	2
chr6,26593067,26601342	ABT1	2	6	8	8	2
chr5,137405056,137413889	RNU6-1148P	2	6	8	8	2
chr1,2155766,2166195	SKI	2	6	8	8	2
chr22,43669254,43672277	Z99756.1	2	7	9	9	2
chr9,134151117,134156687	FAM78A	2	7	9	9	2
chr10,98062060,98066291	DNTT	2	7	9	9	2
chr12,119409291,119422859	SRRM4	2	7	9	9	2
chr14,94247737,94257877	PRIMA1	2	7	9	9	2
chr7,47614634,47624339	TNS3	2	7	9	9	2
chr15,57661951,57672791	CGNL1	2	7	9	9	2
chr7,123259977,123275422	RP11-390E23.3	2	7	9	9	2
chr1,234740384,234749444	IRF2BP2;RP4-781K5.2	2	7	9	9	2
chr2,173322334,173335974	AC078883.3;ITGA6	2	7	9	9	2
chr21,33778818,33787436	EVA1C	2	8	10	10	2
chr2,62420926,62431743	B3GNT2	2	8	10	10	2
chr20,55901685,55906937	RP3-481F12.1;SPO11	2	8	10	10	2
chr2,105988215,105992684	AC012360.6	2	8	10	10	2
chr1,220860191,220866775	C1orf115	2	8	10	10	2
chr17,3028791,3031880	OR1G1	2	9	11	11	2
chr15,90287776,90295039	MESP1	2	9	11	11	2
chr3,110788012,110789011	PVRL3-AS1;PVRL3	2	9	11	11	2
chr6,11172108,11173987	RP3-510L9.1	2	9	11	11	2
chr3,167447672,167453784	PDCD10;SERPINI1	2	10	12	12	2
chr2,8815511,8821098	AC011747.7;ID2	2	10	12	12	2
chr7,18125357,18127363	HDAC9	2	10	12	12	2
chr6,70928737,70934419	RP1-149L1.1	2	10	12	12	2
chr6,10389617,10402919	NA	2	10	12	12	2
chr3,159522426,159530915	RNU2-31P	2	10	12	12	2
chr11,61344579,61351336	SYT7	2	10	12	12	2
chr17,7751467,7766812	CYB5D1;LSMD1;TMEM88	2	11	13	13	2
chr22,22291344,22293336	LL22NC03-86G7.1;PPM1F	2	11	13	13	2
chr7,43285149,43293141	AC004692.4;HECW1	2	11	13	13	2
chr6,97339125,97347741	NDUFAF4	2	11	13	13	2
chr1,158149089,158156432	CD1D	2	11	13	13	2
chr10,105978324,105979511	MIR609	2	11	13	13	2
chr6,146348049,146351790	GRM1	2	12	14	14	2
chr20,44405346,44407875	RNU6ATAC38P	2	12	14	14	2
chr2,153190646,153194201	FMNL2	2	12	14	14	2
chr12,110561875,110565651	IFT81	2	13	15	15	2
chr13,107770982,107775777	AL445204.1	2	13	15	15	2
chr11,32808485,32816314	CCDC73	2	13	15	15	2
chr17,30809728,30820455	CDK5R1	2	13	15	15	2
chr16,76308577,76312531	CNTNAP4	2	14	16	16	2
chr7,110730761,110734700	LRRN3	2	15	17	17	2
chr8,123681082,123690495	snoU13	2	15	17	17	2
chr11,121968290,121970906	MIR125B1	2	16	18	18	2
chr11,17091057,17100015	AC116533.1;RPS13;SNORD14A;SNORD14B	2	16	18	18	2
chr2,150444008,150449018	MMADHC	2	16	18	18	2
chr2,20857075,20873217	GDF7	2	17	19	19	2
chr9,19026365,19034626	FAM154A;RP11-296P7.4	2	18	20	20	2
chr6,146859887,146865830	RAB32	2	18	20	20	2
chr6,90142099,90143671	ANKRD6	2	19	21	21	2
chr3,98311495,98317030	CPOX	2	20	22	22	2
chr7,130415578,130420020	KLF14	2	21	23	23	2
chr21,40174503,40179024	ETS2	2	22	24	24	2
chr1,12566709,12567962	SNORA59A	2	22	24	24	2
chr3,73671279,73675917	PDZRN3-AS1;PDZRN3	2	23	25	25	2
chr2,86738402,86749580	CHMP3;RNU6-640P	2	24	26	26	2
chr5,53812428,53818070	SNX18	2	28	30	30	2
chr13,39608238,39618828	NHLRC3;PROSER1	2	28	30	30	2
chr13,40175706,40178589	LHFP	2	34	36	36	2
chr15,33599049,33605679	RP11-489D6.2;RYR3	2	50	52	52	2
chr22,44703324,44718717	KIAA1644	3	2	5	5	2
chr5,115150333,115156606	CDO1	3	2	5	5	2
chr1,150989821,150997494	PRUNE;RNU6-884P	3	3	6	6	2
chr19,45403694,45414411	APOE	3	3	6	6	2
chr2,106358143,106363006	NCK2	3	3	6	6	2
chr2,238532062,238537215	LRRFIP1	3	3	6	6	2
chr14,73738102,73741920	RP4-647C14.3	3	4	7	7	2
chr9,98276633,98283241	PTCH1	3	4	7	7	2
chr11,118786462,118802518	BCL9L;RN7SL688P;UPK2	3	4	7	7	2
chr3,53312712,53319247	snoU13	3	4	7	7	2
chr16,50048928,50060054	CNEP1R1	3	4	7	7	2
chr6,36952387,36968557	MTCH1	3	4	7	7	2
chr7,104967974,104981266	RNU6-1322P	3	5	8	8	2
chr11,129862357,129873115	LINC00167;PRDM10	3	5	8	8	2
chr12,96191911,96199015	RP11-536G4.1	3	5	8	8	2
chr11,8704733,8710074	RPL27A;SNORA3;SNORA45	3	6	9	9	2
chr1,245206207,245209355	RNU6-999P	3	6	9	9	2
chr4,68749569,68757126	TMPRSS11D	3	6	9	9	2
chr7,135346487,135347648	C7orf73	3	6	9	9	2
chr4,56211365,56214914	SRD5A3	3	6	9	9	2
chr9,37000340,37008401	PAX5;RP11-297B17.3	3	7	10	10	2
chr21,46357540,46364478	C21orf67;FAM207A	3	7	10	10	2
chr20,4223812,4231069	ADRA1D	3	7	10	10	2
chr15,34626926,34631923	SLC12A6	3	7	10	10	2
chr1,151127851,151129135	TNFAIP8L2	3	8	11	11	2
chr5,176723335,176731589	PRELID1;RAB24	3	8	11	11	2
chr4,177713219,177717160	VEGFC	3	8	11	11	2
chr6,18122212,18128318	NHLRC1	3	9	12	12	2
chr2,162774454,162776434	AC092841.1	3	9	12	12	2
chr7,97735306,97739308	LMTK2	3	9	12	12	2
chr3,39233591,39234276	XIRP1	3	9	12	12	2
chr3,130745606,130756021	ASTE1;NEK11	3	9	12	12	2
chr1,117600462,117602628	RP11-27K13.3	3	10	13	13	2
chr11,32193273,32198440	NA	3	10	13	13	2
chr17,29885579,29889989	MIR193A	3	11	14	14	2
chr20,5929472,5933156	MCM8;TRMT6	3	11	14	14	2
chr17,48347284,48351870	TMEM92	3	12	15	15	2
chr14,102771099,102775609	MOK	3	15	18	18	2
chr16,46716318,46725357	ORC6;VPS35	3	15	18	18	2
chr6,17278056,17282509	RBM24	3	19	22	22	2
chr4,166247377,166249653	MSMO1	3	20	23	23	2
chr1,95277745,95286959	LINC01057;SLC44A3	3	25	28	28	2
chr8,42389486,42397778	RP11-503E24.2;SLC20A2;SMIM19	3	26	29	29	2
chr8,6261206,6270887	MCPH1;RP11-115C21.2	3	28	31	31	2
chr16,69598402,69613977	MIR1538;NFAT5	4	2	6	6	2
chr20,49190970,49202008	RP4-530I15.9	4	4	8	8	2
chr1,117292351,117299605	CD2	4	4	8	8	2
chr8,41158437,41170511	SFRP1	4	5	9	9	2
chr3,148672315,148678753	RP11-680B3.2	4	5	9	9	2
chr12,62996154,62999857	C12orf61;MIRLET7I;RP11-631N16.2	4	7	11	11	2
chr20,34286389,34289999	NFS1;ROMO1	4	9	13	13	2
chr17,15163465,15184123	AC005703.2;AC005703.3;PMP22;RP11-849N15.1	4	9	13	13	2
chr12,76736276,76748012	BBS10	4	12	16	16	2
chr13,50653452,50659185	DLEU1;DLEU2	4	12	16	16	2
chr11,44113771,44122836	EXT2	4	18	22	22	2
chr11,5018575,5020671	OR51L1	4	21	25	25	2
chr21,40686082,40686930	BRWD1-IT2	5	4	9	9	2
chr9,127530898,127534410	NR6A1;RP11-175D17.3	5	4	9	9	2
chr17,61677598,61688857	RP11-51F16.9;TACO1	5	8	13	13	2
chr11,119523930,119534523	RNU6-1123P	5	22	27	27	2
chr11,65187886,65190407	NEAT1	6	14	20	20	2
chr4,129730071,129736122	JADE1	2	74	76	75	1.97368
chr18,33875642,33878927	FHOD3	1	55	56	55	1.96429
chr6,16759205,16763503	ATXN1;RP1-151F17.1	1	55	56	55	1.96429
chr18,13216144,13218929	LDLRAD4;RP11-794M8.1	1	50	51	50	1.96078
chr1,237202483,237207268	RYR2	1	49	50	49	1.96
chr7,8007422,8012181	AC006042.7;GLCCI1	3	47	50	49	1.96
chr20,10652126,10657723	JAG1;RP11-103J8.1	2	47	49	48	1.95918
chr11,111467855,111478001	SIK2	2	45	47	46	1.95745
chr10,114706031,114714217	RP11-57H14.2;TCF7L2	2	45	47	46	1.95745
chr15,99191269,99194977	IGF1R	1	45	46	45	1.95652
chr2,223182946,223186906	AC010980.2;RP11-384O8.1	2	41	43	42	1.95349
chr7,38970151,38972072	VPS41	2	41	43	42	1.95349
chr10,79394612,79399403	KCNMA1	1	41	42	41	1.95238
chr5,90678873,90679948	ARRDC3	2	39	41	40	1.95122
chr4,120055878,120058666	MYOZ2	3	38	41	40	1.95122
chr4,78978488,78980676	FRAS1	1	38	39	38	1.94872
chr18,63416449,63420815	CDH7	1	37	38	37	1.94737
chr14,59653607,59659120	DAAM1	1	36	37	36	1.94595
chr14,55030009,55035267	SAMD4A	1	36	37	36	1.94595
chr9,92217015,92221435	GADD45G	2	35	37	36	1.94595
chr13,45146990,45153006	TSC22D1	3	34	37	36	1.94595
chr5,57752380,57757252	PLK2	1	35	36	35	1.94444
chr6,78170566,78173592	HTR1B	1	35	36	35	1.94444
chr7,139472294,139479347	HIPK2;TBXAS1	2	32	34	33	1.94118
chr3,134498267,134501477	RNU6-1174P	2	32	34	33	1.94118
chr6,121756383,121756794	GJA1	2	32	34	33	1.94118
chr2,39659998,39665402	AC007246.3;MAP4K3	2	31	33	32	1.93939
chr15,73072205,73077870	ADPGK-AS1;ADPGK	1	31	32	31	1.9375
chr1,214155807,214157994	PROX1	1	31	32	31	1.9375
chr8,119119522,119124858	EXT1	1	30	31	30	1.93548
chr13,47126150,47129696	LRCH1	1	30	31	30	1.93548
chr5,170845216,170847873	FGF18	2	29	31	30	1.93548
chr5,14141000,14147844	TRIO	1	29	30	29	1.93333
chr4,95370467,95374242	AC109925.1;PDLIM5	1	29	30	29	1.93333
chr18,40857562,40859340	SYT4	1	29	30	29	1.93333
chr13,32604928,32607989	FRY-AS1;FRY	1	29	30	29	1.93333
chr7,124402691,124408299	GPR37	1	29	30	29	1.93333
chr15,63332656,63334858	TPM1	1	29	30	29	1.93333
chr10,52824599,52830196	RP11-96B5.3	1	29	30	29	1.93333
chr12,116714223,116718352	MED13L	2	28	30	29	1.93333
chr17,59469602,59481577	RP11-332H18.4;RP11-332H18.5;TBX2	2	28	30	29	1.93333
chr2,188312875,188314531	CALCRL	1	28	29	28	1.93103
chr4,148401812,148404235	EDNRA	1	28	29	28	1.93103
chr7,92460612,92467461	AC002454.1;CDK6	2	27	29	28	1.93103
chr3,179037674,179041914	ZNF639	2	27	29	28	1.93103
chr4,151499146,151505938	LRBA;MAB21L2;RP11-1336O20.2	1	27	28	27	1.92857
chr18,60982875,60990419	BCL2	1	27	28	27	1.92857
chr3,27762062,27764795	EOMES	1	27	28	27	1.92857
chr5,40678180,40684541	PTGER4	1	27	28	27	1.92857
chr6,50785086,50786647	TFAP2B	1	27	28	27	1.92857
chr2,179499966,179504080	TTN-AS1	1	26	27	26	1.92593
chr8,91010880,91017240	DECR1;NBN	1	26	27	26	1.92593
chr11,22354905,22362252	CTD-2140G10.2;SLC17A6	1	26	27	26	1.92593
chr2,169312386,169314227	CERS6	1	26	27	26	1.92593
chr14,25513580,25521064	STXBP6	1	26	27	26	1.92593
chr10,75283271,75291396	RNU6-883P;USP54	9	18	27	26	1.92593
chr4,41214359,41218995	APBB2	1	25	26	25	1.92308
chr15,73657512,73664541	HCN4	1	25	26	25	1.92308
chr3,89154247,89157618	EPHA3	1	25	26	25	1.92308
chr6,105625582,105628393	POPDC3	1	25	26	25	1.92308
chr3,37491380,37496863	ITGA9	1	25	26	25	1.92308
chr4,79460737,79472750	ANXA3	2	24	26	25	1.92308
chr8,124550359,124554784	FBXO32	3	23	26	25	1.92308
chr13,26619140,26634986	LINC00415;SHISA2	1	24	25	24	1.92
chr6,73852950,73854769	KCNQ5-AS1	1	24	25	24	1.92
chr16,22009190,22013811	CTD-2649C14.1;PDZD9	1	24	25	24	1.92
chr5,159341749,159345488	ADRA1B	1	24	25	24	1.92
chr5,65888196,65895813	MAST4	1	24	25	24	1.92
chr5,96476902,96485568	LIX1	1	24	25	24	1.92
chr3,99975954,99981154	TBC1D23	1	24	25	24	1.92
chr2,16702524,16708458	AC104623.2	2	23	25	24	1.92
chr4,73890735,73894224	RNU6ATAC5P	2	23	25	24	1.92
chr9,20620671,20623234	MLLT3	1	23	24	23	1.91667
chr16,48763330,48767421	RNU6-257P	1	23	24	23	1.91667
chr8,24371015,24372731	RP11-561E1.1	1	23	24	23	1.91667
chr11,114127328,114130511	NNMT	1	23	24	23	1.91667
chr4,20252473,20259195	SLIT2	1	23	24	23	1.91667
chr15,35080552,35095671	ACTC1	2	22	24	23	1.91667
chr2,166095630,166096411	SCN2A	2	22	24	23	1.91667
chr3,107809073,107817390	CD47	3	21	24	23	1.91667
chr20,29955391,29956983	DEFB118	5	19	24	23	1.91667
chr1,155313410,155317418	ASH1L;MIR555	5	19	24	23	1.91667
chr17,57401410,57410174	YPEL2	1	22	23	22	1.91304
chr6,73330748,73337110	KCNQ5	1	22	23	22	1.91304
chr7,14027983,14031631	ETV1	1	22	23	22	1.91304
chr1,87793596,87795680	LMO4	1	22	23	22	1.91304
chr21,33242411,33249594	HUNK	1	22	23	22	1.91304
chr18,46474480,46477742	SMAD7	1	22	23	22	1.91304
chr4,169925905,169932084	CBR4;RNY4P17;RP11-483A20.3	2	21	23	22	1.91304
chr2,208630833,208640808	FZD5	2	21	23	22	1.91304
chr13,76443598,76447562	C13orf45	1	21	22	21	1.90909
chr8,128745991,128756979	CASC11;MYC	1	21	22	21	1.90909
chr12,45312160,45318276	NELL2	1	21	22	21	1.90909
chr3,139652861,139656135	CLSTN2	1	21	22	21	1.90909
chr6,21593556,21594408	SOX4	1	21	22	21	1.90909
chr7,12724826,12728593	ARL4A;CTD-2320J21.1	2	20	22	21	1.90909
chr8,23712143,23714333	STC1	2	20	22	21	1.90909
chr2,159589994,159594240	AC005042.4	3	19	22	21	1.90909
chr1,200588010,200591661	KIF14	5	17	22	21	1.90909
chr2,66655565,66660927	MEIS1-AS3;MEIS1	1	20	21	20	1.90476
chr5,72110275,72113468	CTD-2631K10.1;TNPO1	1	20	21	20	1.90476
chr4,100479583,100488064	MTTP;TRMT10A	1	20	21	20	1.90476
chr21,37355907,37360248	RUNX1	1	20	21	20	1.90476
chr5,111750253,111759286	EPB41L4A-AS2;EPB41L4A	1	20	21	20	1.90476
chr10,105614422,105616436	SH3PXD2A	1	20	21	20	1.90476
chr8,74204618,74210717	RDH10;RPL7	2	19	21	20	1.90476
chr2,20646104,20649778	RHOB	2	19	21	20	1.90476
chr11,34937402,34946813	APIP;PDHX	3	18	21	20	1.90476
chr9,5183614,5186021	INSL6	4	17	21	20	1.90476
chr7,45955727,45963820	IGFBP3	1	19	20	19	1.9
chr2,155308983,155314644	AC009227.2	1	19	20	19	1.9
chr12,29669065,29673689	RP11-310I24.1;TMTC1	1	19	20	19	1.9
chr11,34376256,34385647	ABTB2	1	19	20	19	1.9
chr12,115119071,115123605	TBX3	1	19	20	19	1.9
chr7,90892026,90896293	FZD1	1	19	20	19	1.9
chr11,16628042,16635632	C11orf58;SOX6	1	19	20	19	1.9
chr2,47401901,47408727	CALM2;RP11-761B3.1	2	18	20	19	1.9
chr15,39872009,39875707	THBS1	2	18	20	19	1.9
chr17,33420143,33423471	RNU6-840P	2	18	20	19	1.9
chr12,76424220,76432518	PHLDA1;RP11-290L1.2;RP11-290L1.3	1	18	19	18	1.89474
chr8,114447478,114453831	CSMD3	1	18	19	18	1.89474
chr14,57954994,57962228	C14orf105	1	18	19	18	1.89474
chr8,17010833,17015589	ZDHHC2	1	18	19	18	1.89474
chr1,26122880,26129426	SEPN1	1	18	19	18	1.89474
chr1,8375879,8381244	SLC45A1	1	18	19	18	1.89474
chr1,95006048,95008258	F3	1	18	19	18	1.89474
chr2,238766345,238769802	RAMP1	1	18	19	18	1.89474
chr9,122127709,122135193	BRINP1	1	18	19	18	1.89474
chr2,217552337,217560726	AC007563.5;IGFBP5	1	18	19	18	1.89474
chr12,4380818,4386594	CCND2-AS1;CCND2-AS2;CCND2	1	18	19	18	1.89474
chr6,135261568,135264260	RP11-349J5.2	1	18	19	18	1.89474
chr18,65178808,65185015	DSEL;RP11-638L3.1	1	18	19	18	1.89474
chr4,85415545,85421522	NKX6-1	2	17	19	18	1.89474
chr7,42274363,42279880	GLI3	2	17	19	18	1.89474
chr5,37833945,37841853	GDNF-AS1;GDNF	2	17	19	18	1.89474
chr12,106746252,106754477	POLR3B	2	17	19	18	1.89474
chr10,116442134,116447410	ABLIM1	2	17	19	18	1.89474
chr5,153561099,153571199	GALNT10	3	16	19	18	1.89474
chr15,43212366,43220513	TTBK2	1	17	18	17	1.88889
chr14,81420768,81423583	TSHR	1	17	18	17	1.88889
chr5,17215151,17220655	AC091878.1;BASP1	1	17	18	17	1.88889
chr1,218516401,218521986	RP11-224O19.2;TGFB2	1	17	18	17	1.88889
chr16,21166049,21171878	DNAH3;TMEM159	1	17	18	17	1.88889
chr4,24419783,24424102	AC092846.1	1	17	18	17	1.88889
chr3,16551836,16558120	RFTN1	1	17	18	17	1.88889
chr11,8575512,8579316	SCARNA20	1	17	18	17	1.88889
chr5,129237926,129242751	CHSY3;CTC-575N7.1	1	17	18	17	1.88889
chr7,95106919,95109142	ASB4	1	17	18	17	1.88889
chr7,101456246,101466776	CUX1	1	17	18	17	1.88889
chr3,63318853,63324204	AC099545.1	1	17	18	17	1.88889
chr6,1387542,1391564	FOXF2	1	17	18	17	1.88889
chr1,165037009,165043394	SNORD112	1	17	18	17	1.88889
chr8,125381543,125386098	TMEM65	2	16	18	17	1.88889
chr12,42980914,42987579	PRICKLE1	2	16	18	17	1.88889
chr13,27917078,27933250	RNU6-70P	2	16	18	17	1.88889
chr5,5420703,5423309	KIAA0947	2	16	18	17	1.88889
chr4,115577534,115581301	MIR577	2	16	18	17	1.88889
chr1,25938885,25949721	MAN1C1	3	15	18	17	1.88889
chr15,89008320,89015107	MRPL46;MRPS11	4	14	18	17	1.88889
chr5,169407188,169408025	FAM196B	1	16	17	16	1.88235
chrX,130190166,130196688	ARHGAP36;RP1-23K20.2	1	16	17	16	1.88235
chr20,17660712,17672229	RRBP1	1	16	17	16	1.88235
chr2,206543284,206549313	NRP2	1	16	17	16	1.88235
chr22,42820683,42829036	NFAM1	1	16	17	16	1.88235
chr6,75904747,75916837	COL12A1	1	16	17	16	1.88235
chr4,143765116,143769166	INPP4B	1	16	17	16	1.88235
chr8,133876406,133879760	TG	1	16	17	16	1.88235
chr15,58350880,58359135	ALDH1A2;CTD-2330J20.2	1	16	17	16	1.88235
chr13,67801197,67806135	PCDH9	1	16	17	16	1.88235
chr11,41475531,41482231	LRRC4C	1	16	17	16	1.88235
chr9,94708014,94714256	ROR2	1	16	17	16	1.88235
chrX,130035819,130037672	ENOX2	1	16	17	16	1.88235
chr8,132053643,132056079	ADCY8	1	16	17	16	1.88235
chr2,9345230,9348145	ASAP2	2	15	17	16	1.88235
chr3,1134191,1136165	CNTN6	2	15	17	16	1.88235
chr9,112072211,112084228	EPB41L4B	2	15	17	16	1.88235
chr8,28173912,28176125	PNOC	2	15	17	16	1.88235
chr17,42979068,42995720	AC015936.3;GFAP	2	15	17	16	1.88235
chr5,145930369,145944213	CTB-99A3.1	2	15	17	16	1.88235
chr11,93274740,93279404	SMCO4	2	15	17	16	1.88235
chr4,57153046,57157882	RNU6-197P	3	14	17	16	1.88235
chr5,41260274,41264335	C6	4	13	17	16	1.88235
chr2,219134749,219135860	AAMP;PNKD	6	11	17	16	1.88235
chr2,63919848,63925484	AC096664.3	1	15	16	15	1.875
chrX,17060741,17066262	SNORA16	1	15	16	15	1.875
chr1,240061488,240069261	CHRM3-AS1	1	15	16	15	1.875
chr5,94311836,94319024	CTC-558O19.1;MCTP1	1	15	16	15	1.875
chr20,9040951,9051637	AL121898.1;PLCB4	1	15	16	15	1.875
chr4,5051135,5054419	STK32B	1	15	16	15	1.875
chr1,167690219,167692255	MPZL1	1	15	16	15	1.875
chr2,214011340,214018497	IKZF2;RP11-105N14.1	1	15	16	15	1.875
chrX,40506079,40508993	CXorf38	1	15	16	15	1.875
chr6,170856862,170864582	PSMB1;TBP	1	15	16	15	1.875
chr1,220443630,220447347	RAB3GAP2	1	15	16	15	1.875
chr9,129982140,129991033	GARNL3;RP13-225O21.2	1	15	16	15	1.875
chr4,129207424,129212393	PGRMC2	1	15	16	15	1.875
chr12,130384559,130393000	TMEM132D	1	15	16	15	1.875
chr4,17320948,17323960	SNORA75	1	15	16	15	1.875
chr2,24708192,24718229	NCOA1	1	15	16	15	1.875
chr2,39453149,39459164	CDKL4	2	14	16	15	1.875
chr1,111171739,111176704	KCNA2	2	14	16	15	1.875
chr4,169239392,169241979	DDX60	2	14	16	15	1.875
chr10,93391802,93394851	PPP1R3C	2	14	16	15	1.875
chr4,140222224,140223551	NAA15;NDUFC1	3	13	16	15	1.875
chr5,68471391,68473549	CCNB1;snoU13	3	13	16	15	1.875
chr12,95610384,95612683	FGD6;VEZT	3	13	16	15	1.875
chr15,38541154,38545509	SPRED1	3	13	16	15	1.875
chr1,45955111,45957467	TESK2	5	11	16	15	1.875
chr13,86370433,86375418	SLITRK6	1	14	15	14	1.86667
chr15,70369699,70379374	MIR629	1	14	15	14	1.86667
chr10,7574708,7576407	RP11-385N23.1	1	14	15	14	1.86667
chr8,50821884,50825419	SNTG1	1	14	15	14	1.86667
chr11,66444372,66446168	RBM4B	1	14	15	14	1.86667
chr8,22731675,22742580	RP11-87E22.2	1	14	15	14	1.86667
chr15,55489125,55490540	RSL24D1	1	14	15	14	1.86667
chr3,167098260,167100387	ZBBX	1	14	15	14	1.86667
chr12,5537843,5541826	NTF3	1	14	15	14	1.86667
chr4,151129960,151135604	RNU7-194P	1	14	15	14	1.86667
chr7,83276712,83279177	SEMA3E	1	14	15	14	1.86667
chr18,74205983,74213153	RP11-17M16.1;ZNF516	1	14	15	14	1.86667
chr1,202149187,202172385	LGR6;PTPRVP;snoU13	1	14	15	14	1.86667
chr8,8549756,8562619	AC087269.1;CLDN23	1	14	15	14	1.86667
chr5,38783095,38785454	RP11-122C5.3	2	13	15	14	1.86667
chr4,75228079,75231379	EREG	2	13	15	14	1.86667
chrX,131343083,131354018	RAP2C-AS1;RAP2C	2	13	15	14	1.86667
chr13,77453998,77461241	AC000403.1;KCTD12	2	13	15	14	1.86667
chr15,96872100,96878904	MIR1469;NR2F2	2	13	15	14	1.86667
chr2,30654269,30656625	AC073255.1	3	12	15	14	1.86667
chr5,132761485,132768920	MIR1289-2	3	12	15	14	1.86667
chr3,63804234,63805426	C3orf49	1	13	14	13	1.85714
chr1,68696452,68707494	WLS	1	13	14	13	1.85714
chrX,114467080,114469040	LRCH2	1	13	14	13	1.85714
chr11,6046451,6050970	OR56A1	1	13	14	13	1.85714
chr4,47838702,47843997	CORIN	1	13	14	13	1.85714
chrX,114793677,114797864	PLS3;RP1-93I3.1	1	13	14	13	1.85714
chr11,30341009,30350357	ARL14EP	1	13	14	13	1.85714
chr2,192103709,192115554	AC092614.2;MYO1B	1	13	14	13	1.85714
chr16,28071437,28079494	GSG1L	1	13	14	13	1.85714
chr3,51533641,51537378	VPRBP	1	13	14	13	1.85714
chr7,81638222,81640005	MIR1255B1	1	13	14	13	1.85714
chr2,237072120,237077830	AC079135.1;GBX2	1	13	14	13	1.85714
chr8,98572478,98581339	NA	1	13	14	13	1.85714
chr17,10783608,10791885	NA	1	13	14	13	1.85714
chr15,93346888,93354331	CTD-2313J17.1;FAM174B	1	13	14	13	1.85714
chr20,13759014,13768440	ESF1;NDUFAF5	1	13	14	13	1.85714
chr1,61436105,61444325	RP4-668G5.1	1	13	14	13	1.85714
chr3,39322053,39324151	CX3CR1	1	13	14	13	1.85714
chr9,95083960,95094668	CENPP;NOL8	1	13	14	13	1.85714
chr1,36037223,36043346	RP4-728D4.2;TFAP2E	1	13	14	13	1.85714
chr6,14152932,14157257	RNU7-133P	1	13	14	13	1.85714
chr7,152450889,152457916	ACTR3B;RN7SL845P	1	13	14	13	1.85714
chr7,82071704,82075157	CACNA2D1	1	13	14	13	1.85714
chr6,42841139,42851405	RPL7L1	2	12	14	13	1.85714
chr15,30364788,30367654	CTD-2022H16.1	2	12	14	13	1.85714
chr3,197026059,197027317	DLG1	2	12	14	13	1.85714
chr15,32962149,32967506	RP11-1000B6.2;SCG5	2	12	14	13	1.85714
chr1,31188386,31193343	MATN1-AS1;MATN1	2	12	14	13	1.85714
chr13,110416266,110441766	IRS2	2	12	14	13	1.85714
chr4,109541262,109545003	RPL34-AS1;RPL34	2	12	14	13	1.85714
chr14,56951756,56956828	TMEM260	2	12	14	13	1.85714
chr5,76431806,76434805	AC008581.1	2	12	14	13	1.85714
chr2,157197937,157201343	NR4A2	3	11	14	13	1.85714
chr2,172956858,172963112	NA	3	11	14	13	1.85714
chr5,149734595,149740059	TCOF1	4	10	14	13	1.85714
chr15,74899261,74905521	CLK3	5	9	14	13	1.85714
chr11,4658915,4666631	OR51D1;OR51E1	6	8	14	13	1.85714
chr2,29177007,29182099	FAM179A	1	12	13	12	1.84615
chr17,8298643,8303341	RNF222	1	12	13	12	1.84615
chr7,154718902,154726320	PAXIP1-AS2	1	12	13	12	1.84615
chr2,12855737,12861599	TRIB2	1	12	13	12	1.84615
chr4,186947466,186949244	RNU4-64P	1	12	13	12	1.84615
chr12,107345304,107351989	C12orf23;RP11-412D9.4	1	12	13	12	1.84615
chr3,71631753,71634136	FOXP1;RP11-154H23.3	1	12	13	12	1.84615
chr12,102873598,102880266	IGF1	1	12	13	12	1.84615
chr3,194303099,194309010	TMEM44-AS1	1	12	13	12	1.84615
chr2,169956259,169964906	AC007556.3	1	12	13	12	1.84615
chr2,36577978,36589064	CRIM1;RP11-490M8.1	1	12	13	12	1.84615
chr4,175202395,175207393	CEP44;FBXO8	1	12	13	12	1.84615
chr8,57355821,57358962	PENK;RP11-17A4.2	1	12	13	12	1.84615
chr18,66519183,66528723	RNU6-39P	1	12	13	12	1.84615
chr4,156273862,156277968	AC097467.2	1	12	13	12	1.84615
chr5,157233422,157237016	RNU6-260P	1	12	13	12	1.84615
chr4,95677145,95681532	BMPR1B;RP11-168E14.1	1	12	13	12	1.84615
chr13,53422385,53423500	PCDH8	1	12	13	12	1.84615
chr6,99278113,99292815	POU3F2	1	12	13	12	1.84615
chr4,184768160,184775308	STOX2	2	11	13	12	1.84615
chr20,51821822,51826313	RP11-15M15.2	2	11	13	12	1.84615
chr12,124765999,124773787	FAM101A	2	11	13	12	1.84615
chr18,7565067,7571554	PTPRM	2	11	13	12	1.84615
chr6,5995580,6011958	NRN1	2	11	13	12	1.84615
chr8,110345036,110352025	ENY2;NUDCD1	2	11	13	12	1.84615
chr5,7745379,7749977	RP11-711G10.1	2	11	13	12	1.84615
chr17,75998824,76000787	TNRC6C	2	11	13	12	1.84615
chr13,32312030,32321626	RXFP2	2	11	13	12	1.84615
chr6,7589199,7594609	SNRNP48	2	11	13	12	1.84615
chr11,126861930,126864734	RP11-688I9.2	2	11	13	12	1.84615
chr2,237963367,237973252	AC105760.3	3	10	13	12	1.84615
chr22,39958445,39967672	CACNA1I	3	10	13	12	1.84615
chr8,104131911,104133419	KB-1639H6.4	3	10	13	12	1.84615
chr1,112294296,112300306	DDX20;FAM212B	3	10	13	12	1.84615
chr7,72752609,72754703	RNU6-1080P	3	10	13	12	1.84615
chr5,137904348,137915174	HSPA9	4	9	13	12	1.84615
chr12,24982749,24985231	BCAT1;RP11-625L16.3	1	11	12	11	1.83333
chr5,79373551,79379504	CTD-2201I18.1;THBS4	1	11	12	11	1.83333
chr2,121490315,121496462	GLI2	1	11	12	11	1.83333
chr6,19836894,19839720	ID4;RP1-167F1.2	1	11	12	11	1.83333
chr6,10684206,10700235	C6orf52;PAK1IP1	1	11	12	11	1.83333
chr6,85472582,85476188	TBX18	1	11	12	11	1.83333
chr1,7279196,7281793	RNU1-8P	1	11	12	11	1.83333
chr7,11869208,11875658	THSD7A	1	11	12	11	1.83333
chr1,219834718,219836813	AC096643.1	1	11	12	11	1.83333
chr5,178014106,178018757	COL23A1	1	11	12	11	1.83333
chr10,97318791,97322003	SORBS1	1	11	12	11	1.83333
chr7,80548006,80553154	SEMA3C	1	11	12	11	1.83333
chr4,13485199,13488169	RAB28	1	11	12	11	1.83333
chr12,106530562,106535711	NUAK1	1	11	12	11	1.83333
chr4,134065083,134074803	PCDH10;RP11-9G1.3	1	11	12	11	1.83333
chr12,79740605,79743724	AC078917.1	1	11	12	11	1.83333
chr4,81947362,81953646	BMP3	1	11	12	11	1.83333
chr8,108508434,108513288	ANGPT1	1	11	12	11	1.83333
chr3,45549842,45551539	LARS2-AS1	1	11	12	11	1.83333
chr12,20521213,20524412	PDE3A;RP11-284H19.1	1	11	12	11	1.83333
chr16,81475083,81484443	CMIP	1	11	12	11	1.83333
chr1,211302811,211313392	KCNH1;KCNH1-IT1	1	11	12	11	1.83333
chr3,5018512,5025724	BHLHE40-AS1;BHLHE40	1	11	12	11	1.83333
chrX,8697807,8702121	KAL1	1	11	12	11	1.83333
chr16,74639978,74653105	GLG1;HSPE1P7	1	11	12	11	1.83333
chr4,79848688,79865333	PAQR3	1	11	12	11	1.83333
chr19,49468060,49469882	FTL	1	11	12	11	1.83333
chr12,103343444,103354307	ASCL1;PAH	1	11	12	11	1.83333
chr3,66546421,66552693	LRIG1	2	10	12	11	1.83333
chr3,9004696,9010423	RAD18	2	10	12	11	1.83333
chr4,123842248,123845449	NUDT6;SPATA5	2	10	12	11	1.83333
chr13,52694382,52706050	NEK5	2	10	12	11	1.83333
chr17,8660389,8662324	SPDYE4	2	10	12	11	1.83333
chr10,64562869,64568265	ADO;RP11-436D10.3	2	10	12	11	1.83333
chr10,35926482,35937720	FZD8;MIR4683	2	10	12	11	1.83333
chr10,124889679,124898602	HMX3	3	9	12	11	1.83333
chr12,1637927,1644594	WNT5B	3	9	12	11	1.83333
chr12,56434788,56438101	RP11-603J24.4;RPS26	4	8	12	11	1.83333
chr21,32926552,32933406	AP000251.3;TIAM1	1	10	11	10	1.81818
chr8,81785344,81787260	ZNF704	1	10	11	10	1.81818
chrX,50653062,50654254	BMP15	1	10	11	10	1.81818
chr5,126361828,126369387	2003-03-01	1	10	11	10	1.81818
chr4,87852276,87859763	AFF1;C4orf36	1	10	11	10	1.81818
chr10,126429450,126437199	FAM53B	1	10	11	10	1.81818
chr7,36501010,36504170	AC006960.7	1	10	11	10	1.81818
chr1,31379889,31383989	SDC3	1	10	11	10	1.81818
chr9,80069099,80072389	RP11-466A17.1	1	10	11	10	1.81818
chr19,39611588,39617520	PAK4	1	10	11	10	1.81818
chr5,133733373,133739069	RP11-215P8.3	1	10	11	10	1.81818
chr2,237396470,237420944	IQCA1	1	10	11	10	1.81818
chr6,55737182,55745614	BMP5	1	10	11	10	1.81818
chr4,82380731,82395613	RASGEF1B	1	10	11	10	1.81818
chr2,213625136,213630979	AC093865.1	1	10	11	10	1.81818
chr15,66993570,66996950	SMAD6	1	10	11	10	1.81818
chr9,132368783,132383163	C9orf50;NTMT1	1	10	11	10	1.81818
chr12,86266460,86278365	NTS	1	10	11	10	1.81818
chr2,175628190,175631403	CHRNA1	1	10	11	10	1.81818
chr21,39528895,39529284	KCNJ15	1	10	11	10	1.81818
chr10,93835564,93836957	SNORA25	1	10	11	10	1.81818
chr7,70595542,70599916	WBSCR17	1	10	11	10	1.81818
chr12,123632688,123637424	PITPNM2	1	10	11	10	1.81818
chr11,86664462,86669291	FZD4;RP11-736K20.6	1	10	11	10	1.81818
chr7,108095321,108102756	NRCAM	1	10	11	10	1.81818
chr6,138423647,138438149	PERP	1	10	11	10	1.81818
chr8,14710806,14715036	MIR383	1	10	11	10	1.81818
chr10,12765351,12772891	MIR548Q	1	10	11	10	1.81818
chr11,44747662,44753675	TSPAN18	1	10	11	10	1.81818
chr13,36838610,36845078	RNU6-71P	1	10	11	10	1.81818
chr1,62316768,62325111	RNU6-1177P	1	10	11	10	1.81818
chr2,45234314,45238458	SIX2	1	10	11	10	1.81818
chr1,103573294,103579205	COL11A1	1	10	11	10	1.81818
chr2,111872736,111883621	AC096670.3;BCL2L11	1	10	11	10	1.81818
chr15,71406734,71408960	CT62	1	10	11	10	1.81818
chr11,46954157,46962607	C11orf49	1	10	11	10	1.81818
chr4,111435499,111440690	RP11-380D23.1	1	10	11	10	1.81818
chr18,8703170,8708970	RP11-674N23.1;SOGA2	1	10	11	10	1.81818
chr4,65260107,65267047	RNU6-191P	1	10	11	10	1.81818
chr5,57784998,57791942	GAPT	1	10	11	10	1.81818
chr1,110750306,110770944	KCNC4-AS1;KCNC4	1	10	11	10	1.81818
chr6,130679476,130689275	SAMD3;TMEM200A	1	10	11	10	1.81818
chr5,137507839,137517488	BRD8;KIF20A	2	9	11	10	1.81818
chr1,64933260,64938213	CACHD1	2	9	11	10	1.81818
chr1,165548166,165553194	RP11-280O1.2;RP11-306I1.1	2	9	11	10	1.81818
chr14,75592888,75594848	NEK9;RP11-950C14.7	2	9	11	10	1.81818
chr3,115399992,115402594	NA	2	9	11	10	1.81818
chr1,221051343,221058921	HLA-AS1;HLX	2	9	11	10	1.81818
chr3,151176049,151177823	IGSF10	3	8	11	10	1.81818
chr2,70123345,70127951	MXD1;SNRNP27	3	8	11	10	1.81818
chr2,25010820,25017730	CENPO;PTRHD1	3	8	11	10	1.81818
chr3,42466644,42470502	NA	3	8	11	10	1.81818
chr5,149823278,149832835	RPS14	5	6	11	10	1.81818
chr2,210285850,210289936	MAP2	1	9	10	9	1.8
chr20,50173618,50181969	NFATC2	1	9	10	9	1.8
chr3,184869752,184872486	C3orf70	1	9	10	9	1.8
chr10,134350253,134353660	INPP5A	1	9	10	9	1.8
chr1,245316418,245321109	KIF26B	1	9	10	9	1.8
chr3,58316682,58322197	PXK	1	9	10	9	1.8
chr11,120379648,120385627	AP002348.1;GRIK4	1	9	10	9	1.8
chr6,35694834,35706255	ARMC12;FKBP5;RP3-510O8.4	1	9	10	9	1.8
chr2,187710879,187718899	ZSWIM2	1	9	10	9	1.8
chr2,58134687,58137045	VRK2	1	9	10	9	1.8
chr7,150146693,150148514	GIMAP8	1	9	10	9	1.8
chr20,37898426,37901533	AL121588.1	1	9	10	9	1.8
chr4,25771856,25772854	RP11-302F12.10	1	9	10	9	1.8
chr18,20711775,20717383	AC105247.1;CABLES1	1	9	10	9	1.8
chr1,225828567,225842336	ENAH	1	9	10	9	1.8
chr6,159063732,159071602	DYNLT1;SYTL3	1	9	10	9	1.8
chr18,70211449,70215311	CBLN2	1	9	10	9	1.8
chr11,73308379,73312645	FAM168A	1	9	10	9	1.8
chr9,101468939,101477396	GABBR2	1	9	10	9	1.8
chr13,62001755,62003421	PCDH20	1	9	10	9	1.8
chr8,136466019,136469235	RP11-343P9.1	1	9	10	9	1.8
chr12,58931810,58942283	RP11-362K2.2	1	9	10	9	1.8
chr3,192633518,192637409	MB21D2	1	9	10	9	1.8
chr16,19894206,19899742	GPRC5B	1	9	10	9	1.8
chr3,4792448,4794286	EGOT	1	9	10	9	1.8
chr5,141061196,141067561	ARAP3	1	9	10	9	1.8
chr6,39863325,39873685	RP11-61I13.3	1	9	10	9	1.8
chr5,135700034,135709045	TRPC7	1	9	10	9	1.8
chr18,19030470,19031206	GREB1L;RP11-296E23.1;SNORD23	1	9	10	9	1.8
chr4,36392926,36398693	RP11-431M7.2	1	9	10	9	1.8
chr9,133576743,133589751	ABL1	1	9	10	9	1.8
chr21,35002131,35016421	CRYZL1;ITSN1	1	9	10	9	1.8
chr5,114966358,114971226	TMED7	1	9	10	9	1.8
chr4,11427959,11431851	HS3ST1	1	9	10	9	1.8
chr2,241200117,241204178	AC124861.2	1	9	10	9	1.8
chr7,33941757,33947758	BMPER	1	9	10	9	1.8
chr11,44068373,44071468	ACCSL	1	9	10	9	1.8
chr13,80909745,80918842	SPRY2	1	9	10	9	1.8
chr2,69946072,69950526	ANXA4	1	9	10	9	1.8
chr13,37676677,37681497	CSNK1A1L	1	9	10	9	1.8
chr18,3260099,3263541	MYL12B;RP13-270P17.1	1	9	10	9	1.8
chr12,130818510,130828621	PIWIL1	1	9	10	9	1.8
chr1,167020971,167022030	RP11-102C16.3	1	9	10	9	1.8
chr3,50646827,50651380	CISH;MAPKAPK3	1	9	10	9	1.8
chr1,152878549,152884732	IVL	1	9	10	9	1.8
chr16,24260961,24268489	CACNG3	1	9	10	9	1.8
chr3,38534164,38542521	EXOG	1	9	10	9	1.8
chr8,89338251,89345543	MMP16;RP11-586K2.1	1	9	10	9	1.8
chr2,105717464,105731002	AC104655.2	1	9	10	9	1.8
chr5,142245206,142250467	ARHGAP26-AS1	1	9	10	9	1.8
chrX,103060026,103065642	Z73964.1	1	9	10	9	1.8
chr4,186586729,186587282	RP11-626E13.1	1	9	10	9	1.8
chr12,65514671,65517164	WIF1	1	9	10	9	1.8
chr13,76054492,76056653	TBC1D4	1	9	10	9	1.8
chr4,110217626,110224072	COL25A1	1	9	10	9	1.8
chr11,20137659,20149651	NAV2-AS1	2	8	10	9	1.8
chr11,70031261,70034973	ANO1-AS1	2	8	10	9	1.8
chr22,22089491,22115029	YPEL1	2	8	10	9	1.8
chr4,148651638,148654092	ARHGAP10	2	8	10	9	1.8
chr6,71664030,71670097	B3GAT2	2	8	10	9	1.8
chr13,101321379,101329081	TMTC4	2	8	10	9	1.8
chr17,66446836,66458638	WIPI1	2	8	10	9	1.8
chr21,35435970,35446576	AP000320.7;MRPS6;SLC5A3	2	8	10	9	1.8
chr13,113342741,113346442	ATP11A	2	8	10	9	1.8
chr1,171196583,171197538	RP1-127D3.4	2	8	10	9	1.8
chr12,57518762,57523884	LRP1;STAT6	2	8	10	9	1.8
chr8,124049135,124055921	DERL1;TBC1D31	2	8	10	9	1.8
chr17,40723806,40730693	PSMC3IP	3	7	10	9	1.8
chr2,150184978,150188245	LYPD6	3	7	10	9	1.8
chr1,230414691,230420750	RP5-956O18.3	3	7	10	9	1.8
chr16,89001969,89011311	CBFA2T3;RP11-830F9.6;RP11-830F9.7	3	7	10	9	1.8
chr11,78126420,78132016	GAB2	4	6	10	9	1.8
chr3,3219514,3227232	CRBN	1	8	9	8	1.77778
chr6,166510483,166516522	SNORD45	1	8	9	8	1.77778
chr8,80675273,80681488	HEY1;RP11-27N21.3	1	8	9	8	1.77778
chr10,127584140,127586225	DHX32;FANK1	1	8	9	8	1.77778
chr8,29201519,29223254	DUSP4;RP4-676L2.1	1	8	9	8	1.77778
chr3,168190966,168193797	RNU2-20P	1	8	9	8	1.77778
chr12,108906253,108916190	FICD	1	8	9	8	1.77778
chr6,36998125,37018814	COX6A1P2	1	8	9	8	1.77778
chr15,81068488,81076140	KIAA1199	1	8	9	8	1.77778
chr16,23188327,23194806	SCNN1G	1	8	9	8	1.77778
chr5,109024485,109027616	MAN2A1	1	8	9	8	1.77778
chr1,193155464,193155851	B3GALT2	1	8	9	8	1.77778
chr2,27068597,27073199	DPYSL5	1	8	9	8	1.77778
chr5,135169484,135170542	SLC25A48	1	8	9	8	1.77778
chr10,133622153,133626188	AL450307.1	1	8	9	8	1.77778
chr15,93422047,93429207	AC013394.2;CHD2	1	8	9	8	1.77778
chr13,38444531,38445252	TRPC4	1	8	9	8	1.77778
chrX,84363173,84364249	SATL1	1	8	9	8	1.77778
chr16,75438613,75446284	SNORA76	1	8	9	8	1.77778
chr8,19611853,19620516	CSGALNACT1	1	8	9	8	1.77778
chr7,25019105,25021358	OSBPL3	1	8	9	8	1.77778
chr9,71939082,71943930	FAM189A2	1	8	9	8	1.77778
chr3,124603163,124609896	ITGB5	1	8	9	8	1.77778
chr13,36992917,37008543	CCNA1	1	8	9	8	1.77778
chr7,30839356,30845759	AC004691.5	1	8	9	8	1.77778
chr22,17299530,17306838	XKR3	1	8	9	8	1.77778
chr7,84814823,84817373	SEMA3D	1	8	9	8	1.77778
chr3,32542699,32548841	CMTM6	1	8	9	8	1.77778
chr10,20097941,20106410	PLXDC2	1	8	9	8	1.77778
chr15,52969845,52972231	FAM214A	1	8	9	8	1.77778
chrX,12988731,12996953	TMSB4X	1	8	9	8	1.77778
chr6,7038449,7043261	snoU13	1	8	9	8	1.77778
chr1,116305335,116314588	CASQ2	1	8	9	8	1.77778
chr9,14313070,14317246	NFIB;RP11-120J1.1	1	8	9	8	1.77778
chr5,152868228,152869343	GRIA1	1	8	9	8	1.77778
chr6,11500223,11523343	PRKRIRP5;RNU1-64P	1	8	9	8	1.77778
chr15,84113788,84121928	SH3GL3	1	8	9	8	1.77778
chr4,116033940,116035963	NDST4	1	8	9	8	1.77778
chr6,149061355,149072839	UST	1	8	9	8	1.77778
chr6,142467829,142469801	VTA1	1	8	9	8	1.77778
chr7,31830858,31834729	AC006377.1	1	8	9	8	1.77778
chr1,51650024,51658076	AL162430.1;AL162430.2	1	8	9	8	1.77778
chr20,14317510,14318286	FLRT3	1	8	9	8	1.77778
chr22,43266979,43269138	NA	1	8	9	8	1.77778
chr9,558559,559356	RNU6-1327P	1	8	9	8	1.77778
chr11,27743135,27745246	BDNF	1	8	9	8	1.77778
chr11,124537244,124545317	SIAE;SPA17	1	8	9	8	1.77778
chr17,55926156,55932859	MRPS23	1	8	9	8	1.77778
chr12,27166326,27171341	TM7SF3	1	8	9	8	1.77778
chr2,236691274,236695891	AC064874.1	1	8	9	8	1.77778
chr8,57828803,57831096	RNU6-13P	1	8	9	8	1.77778
chr5,158520315,158532580	EBF1;RP11-175K6.1	1	8	9	8	1.77778
chr5,31824413,31824847	snoU13	1	8	9	8	1.77778
chr2,179314763,179316334	DFNB59;PRKRA	1	8	9	8	1.77778
chr13,108511197,108522364	FAM155A	1	8	9	8	1.77778
chr14,59097651,59102609	DACT1	1	8	9	8	1.77778
chr17,43919210,43926368	MAPT-AS1;SPPL2C	1	8	9	8	1.77778
chr17,32480180,32487023	ASIC2	1	8	9	8	1.77778
chr9,136847063,136858310	VAV2	1	8	9	8	1.77778
chr14,81685218,81688296	GTF2A1	1	8	9	8	1.77778
chr8,104380396,104385385	CTHRC1	1	8	9	8	1.77778
chr5,107005645,107009963	EFNA5	1	8	9	8	1.77778
chr21,19856592,19862699	AL109763.1;TMPRSS15	1	8	9	8	1.77778
chr15,92393901,92403611	SLCO3A1	1	8	9	8	1.77778
chr10,74148551,74153256	RNU6-805P	2	7	9	8	1.77778
chr7,103841042,103848977	ORC5	2	7	9	8	1.77778
chr17,4783162,4830895	C17orf107;CHRNE;MINK1;RN7SL784P	2	7	9	8	1.77778
chr2,208024036,208032045	KLF7	2	7	9	8	1.77778
chr6,35115336,35117713	TCP11	2	7	9	8	1.77778
chr8,58467409,58473353	RNU7-174P	2	7	9	8	1.77778
chr4,77677498,77681094	RP11-359D14.2	2	7	9	8	1.77778
chr1,235659755,235679695	B3GALNT2	2	7	9	8	1.77778
chr9,131868697,131877514	AL158151.2;CRAT;PPP2R4	2	7	9	8	1.77778
chr10,103595200,103610651	KCNIP2	2	7	9	8	1.77778
chr1,33331971,33341230	FNDC5	2	7	9	8	1.77778
chr3,16306617,16309258	OXNAD1	2	7	9	8	1.77778
chr4,74972881,74981052	MTHFD2L	2	7	9	8	1.77778
chr15,41181631,41198090	VPS18	2	7	9	8	1.77778
chr19,51977821,51987569	CEACAM18	3	6	9	8	1.77778
chr22,19129142,19132559	DGCR14	3	6	9	8	1.77778
chr11,63604712,63606411	MARK2	3	6	9	8	1.77778
chr10,29134579,29141780	C10orf126	3	6	9	8	1.77778
chr9,104295583,104296013	TMEM246	3	6	9	8	1.77778
chr3,58521219,58523884	ACOX2	4	5	9	8	1.77778
chr17,66594797,66597722	FAM20A	1	7	8	7	1.75
chr5,56200127,56206896	AC008937.3;SETD9	1	7	8	7	1.75
chr10,71558437,71563532	COL13A1	1	7	8	7	1.75
chr8,103664646,103670885	KLF10	1	7	8	7	1.75
chr1,240340176,240350882	RP11-567G24.3	1	7	8	7	1.75
chr5,135547980,135556895	TRPC7-AS1	1	7	8	7	1.75
chr8,67523930,67526699	MYBL1	1	7	8	7	1.75
chr3,55520012,55525021	WNT5A-AS1;WNT5A	1	7	8	7	1.75
chr9,107684509,107694252	ABCA1;RP11-217B7.2	1	7	8	7	1.75
chr5,126110688,126115047	LMNB1;RP11-434D11.4	1	7	8	7	1.75
chr7,79761339,79763416	GNAI1	1	7	8	7	1.75
chr4,126235067,126240622	FAT4	1	7	8	7	1.75
chr9,80637139,80648673	GNAQ	1	7	8	7	1.75
chr18,59554986,59563229	RNF152	1	7	8	7	1.75
chr1,26231727,26235442	MIR3917;STMN1	1	7	8	7	1.75
chr9,77812480,77816178	RNU6-1228P	1	7	8	7	1.75
chr14,54414223,54426428	BMP4;MIR5580	1	7	8	7	1.75
chr7,117511042,117514738	CTTNBP2	1	7	8	7	1.75
chr4,158117306,158128517	GRIA2;RNU6-582P;RP11-392C20.1	1	7	8	7	1.75
chr12,92528801,92540680	BTG1;C12orf79;RP11-796E2.4	1	7	8	7	1.75
chr3,69785377,69795827	MITF	1	7	8	7	1.75
chr11,27384971,27386044	CCDC34	1	7	8	7	1.75
chr3,158024861,158027540	NA	1	7	8	7	1.75
chr16,74490021,74496137	GLG1;RNU6-237P	1	7	8	7	1.75
chr2,175866984,175871581	CHN1	1	7	8	7	1.75
chr11,122928102,122928891	SNORD14E	1	7	8	7	1.75
chr4,146015816,146020399	ABCE1;ANAPC10	1	7	8	7	1.75
chr12,14391283,14404581	RNU6-491P	1	7	8	7	1.75
chr15,73342968,73347880	NEO1	1	7	8	7	1.75
chr15,23888995,23894154	AC124309.1;MAGEL2	1	7	8	7	1.75
chr1,185699171,185712502	HMCN1	1	7	8	7	1.75
chr5,125694461,125704676	GRAMD3	1	7	8	7	1.75
chr10,92680316,92685707	ANKRD1;RNU6-740P	1	7	8	7	1.75
chr10,4827581,4830333	AKR1E2	1	7	8	7	1.75
chr2,18056973,18061042	KCNS3	1	7	8	7	1.75
chr4,85882611,85891424	WDFY3-AS2;WDFY3	1	7	8	7	1.75
chr3,97540233,97541685	CRYBG3	1	7	8	7	1.75
chr21,36111619,36122838	AP000330.8	1	7	8	7	1.75
chr17,43713507,43722145	CRHR1-IT1	1	7	8	7	1.75
chr10,60935131,60938162	PHYHIPL	1	7	8	7	1.75
chr8,22287507,22300576	PPP3CC;RNU6-336P	1	7	8	7	1.75
chr22,42330595,42346143	CENPM	1	7	8	7	1.75
chr12,111723835,111753943	AC002979.1	1	7	8	7	1.75
chr12,133706248,133713251	CTD-2140B24.4;ZNF10;ZNF268;ZNF891	1	7	8	7	1.75
chr6,124121501,124130989	NKAIN2	1	7	8	7	1.75
chr15,94623753,94628327	AC080032.1	1	7	8	7	1.75
chr15,63109817,63117155	MIR190A	1	7	8	7	1.75
chr8,80939653,80943497	MRPS28	1	7	8	7	1.75
chr8,82190272,82195803	FABP5;RP11-363E6.3	1	7	8	7	1.75
chrX,40939347,40946886	USP9X	1	7	8	7	1.75
chr7,17333329,17339625	AC003075.4;AHR	1	7	8	7	1.75
chr6,117923320,117926717	GOPC	1	7	8	7	1.75
chr6,87646325,87650499	HTR1E	1	7	8	7	1.75
chr14,105630619,105648563	JAG2;NUDT14;RP11-44N21.4	1	7	8	7	1.75
chr1,76068563,76079386	SLC44A5	1	7	8	7	1.75
chr9,134612862,134625624	RAPGEF1	1	7	8	7	1.75
chr15,73923182,73926005	NPTN	1	7	8	7	1.75
chr18,5889616,5894476	TMEM200C	1	7	8	7	1.75
chr1,236302483,236306046	GPR137B	1	7	8	7	1.75
chr10,53455343,53460367	CSTF2T	1	7	8	7	1.75
chr2,61692173,61699101	RP11-355B11.2;USP34	1	7	8	7	1.75
chr6,13325435,13329633	TBC1D7	1	7	8	7	1.75
chr2,56410512,56417165	AC007743.1;CCDC85A	1	7	8	7	1.75
chr4,104118546,104122294	CENPE	1	7	8	7	1.75
chr22,24813221,24822908	ADORA2A	1	7	8	7	1.75
chr11,75844861,75849829	CTD-2011F17.2	2	6	8	7	1.75
chr8,110655494,110659767	RP11-422N16.3;SYBU	2	6	8	7	1.75
chr8,17348626,17357129	SLC7A2	2	6	8	7	1.75
chr20,30175415,30199624	ID1;MIR3193	2	6	8	7	1.75
chr1,16765771,16774097	NECAP2	2	6	8	7	1.75
chr17,64296875,64299760	PRKCA	2	6	8	7	1.75
chr7,37209242,37214116	snoU13	2	6	8	7	1.75
chr5,55775787,55782118	CTC-236F12.4	2	6	8	7	1.75
chr3,50262167,50266210	GNAI2	2	6	8	7	1.75
chr2,170682708,170698986	UBR3	2	6	8	7	1.75
chr8,54751295,54758890	ATP6V1H	2	6	8	7	1.75
chr10,25303478,25306357	ENKUR;THNSL1	2	6	8	7	1.75
chr18,52624150,52631756	CCDC68	2	6	8	7	1.75
chr10,77152036,77167684	RP11-399K21.11;ZNF503-AS2;ZNF503	2	6	8	7	1.75
chr3,171755271,171762749	FNDC3B	2	6	8	7	1.75
chr1,89827325,89830076	GBP6	2	6	8	7	1.75
chr4,184158294,184169833	WWC2-AS1	2	6	8	7	1.75
chr4,74604292,74606314	IL8	2	6	8	7	1.75
chr14,104596239,104610636	CTD-2223O18.1;KIF26A	2	6	8	7	1.75
chr4,144253937,144262101	AC097658.1;GAB1	2	6	8	7	1.75
chr6,32780977,32788956	HLA-DOB	2	6	8	7	1.75
chr2,73114107,73123895	SPR	3	5	8	7	1.75
chr9,115094480,115106436	PTBP3	3	5	8	7	1.75
chr22,43409329,43433936	PACSIN2	3	5	8	7	1.75
chr17,73511025,73513684	CASKIN2;TSEN54	4	4	8	7	1.75
chr3,147102054,147104935	ZIC4-AS1	4	4	8	7	1.75
chr1,9336978,9341933	Z98044.1	1	6	7	6	1.71429
chr12,68059095,68065864	RP11-335O4.3	1	6	7	6	1.71429
chr13,53383736,53384843	MIR759	1	6	7	6	1.71429
chr17,26928796,26942409	RP11-192H23.4;RP11-192H23.6;RP11-192H23.8;SGK494;SPAG5-AS1	1	6	7	6	1.71429
chr1,92764068,92764836	GLMN;RPAP2	1	6	7	6	1.71429
chr11,123298708,123303739	AP000783.1	1	6	7	6	1.71429
chr6,150920602,150921908	PLEKHG1	1	6	7	6	1.71429
chr6,7726057,7729965	BMP6	1	6	7	6	1.71429
chr22,48883717,48887757	FAM19A5	1	6	7	6	1.71429
chr12,16009121,16041462	EPS8;STRAP	1	6	7	6	1.71429
chr8,75733901,75737800	PI15	1	6	7	6	1.71429
chr16,3928182,3939194	CREBBP	1	6	7	6	1.71429
chr3,96530497,96540526	EPHA6	1	6	7	6	1.71429
chr15,57203919,57215451	TCF12;ZNF280D	1	6	7	6	1.71429
chr13,45692578,45696074	GTF2F2	1	6	7	6	1.71429
chr15,86189905,86197622	RNU6-1280P	1	6	7	6	1.71429
chr1,46511224,46515113	RP4-533D7.4	1	6	7	6	1.71429
chr17,21183232,21189002	MAP2K3	1	6	7	6	1.71429
chr4,113429679,113441454	NEUROG2;RP11-402J6.1	1	6	7	6	1.71429
chr10,94049742,94053858	CPEB3;MARCH5	1	6	7	6	1.71429
chrX,15481067,15482795	BMX	1	6	7	6	1.71429
chr4,109084351,109092513	LEF1-AS1;LEF1	1	6	7	6	1.71429
chr5,42422825,42428342	GHR	1	6	7	6	1.71429
chr21,44525680,44528217	U2AF1	1	6	7	6	1.71429
chr1,165325652,165330318	LMX1A	1	6	7	6	1.71429
chr6,155052352,155066953	SCAF8	1	6	7	6	1.71429
chr1,181378390,181385100	CACNA1E	1	6	7	6	1.71429
chr15,31612575,31624875	KLF13	1	6	7	6	1.71429
chr19,15440064,15464246	AC005776.1;BRD4;LLNLR-246C6.1	1	6	7	6	1.71429
chr3,184423287,184435876	MAGEF1	1	6	7	6	1.71429
chr17,70708801,70720496	AC080037.1	1	6	7	6	1.71429
chr9,12773367,12775187	LURAP1L	1	6	7	6	1.71429
chr14,30740351,30743685	NA	1	6	7	6	1.71429
chr14,105385031,105401251	PLD4	1	6	7	6	1.71429
chr18,47085196,47092424	LIPG	1	6	7	6	1.71429
chr1,119907842,119911992	HAO2;HAO2-IT1	1	6	7	6	1.71429
chr10,111965601,111972285	MXI1;RP11-549L6.3	1	6	7	6	1.71429
chr2,45874393,45882281	PRKCE	1	6	7	6	1.71429
chr3,128399829,128404387	RPN1	1	6	7	6	1.71429
chr9,86885859,86899169	RP11-380F14.2	1	6	7	6	1.71429
chr5,111489948,111497752	EPB41L4A-AS1;SNORA13	1	6	7	6	1.71429
chr6,143265169,143271164	HIVEP2	1	6	7	6	1.71429
chr20,21491711,21499593	NKX2-2-AS1;NKX2-2	1	6	7	6	1.71429
chr10,128070588,128077489	ADAM12	1	6	7	6	1.71429
chr18,266478,271647	RP11-705O1.8;THOC1	1	6	7	6	1.71429
chr16,85643567,85648711	GSE1	1	6	7	6	1.71429
chr5,54827855,54831963	PPAP2A	1	6	7	6	1.71429
chr5,73080072,73084249	CTC-575I10.1	1	6	7	6	1.71429
chr16,20337960,20339187	GP2	1	6	7	6	1.71429
chr2,124782517,124786838	AC079154.1;CNTNAP5	1	6	7	6	1.71429
chr6,147818620,147831052	SAMD5	1	6	7	6	1.71429
chr1,117662394,117665616	TRIM45	1	6	7	6	1.71429
chr6,53656678,53661118	LRRC1;RP13-476E20.1	1	6	7	6	1.71429
chr19,16663079,16684213	CTD-3222D19.10;SLC35E1	1	6	7	6	1.71429
chr16,58058863,58061566	MMP15	1	6	7	6	1.71429
chr5,146600978,146615721	CTC-255N20.1;STK32A	1	6	7	6	1.71429
chrX,108724873,108725974	GUCY2F	1	6	7	6	1.71429
chr3,113298455,113310006	SIDT1-AS1;SIDT1	1	6	7	6	1.71429
chr8,27466105,27474720	CLU	1	6	7	6	1.71429
chr15,99996534,100018042	MEF2A	1	6	7	6	1.71429
chr3,61542870,61550085	PTPRG	1	6	7	6	1.71429
chr9,101008333,101024861	TBC1D2	1	6	7	6	1.71429
chr1,114520685,114523760	OLFML3	1	6	7	6	1.71429
chr9,109624113,109633495	ZNF462	1	6	7	6	1.71429
chr6,118869215,118875940	PLN	1	6	7	6	1.71429
chr17,67240575,67245534	ABCA10;ABCA5	1	6	7	6	1.71429
chr16,10265402,10280227	GRIN2A	1	6	7	6	1.71429
chr4,111562609,111563961	PITX2	1	6	7	6	1.71429
chr22,38448582,38454138	PICK1	1	6	7	6	1.71429
chr19,18698847,18709584	C19orf60;CRLF1	1	6	7	6	1.71429
chr19,30204826,30207454	C19orf12	1	6	7	6	1.71429
chr8,20082331,20094646	RNU6-892P	1	6	7	6	1.71429
chr2,28973341,28978474	PPP1CB	1	6	7	6	1.71429
chr4,86395593,86401582	ARHGAP24	1	6	7	6	1.71429
chr19,34283447,34288642	KCTD15	1	6	7	6	1.71429
chr2,175195359,175208499	AC018470.1;SP9	1	6	7	6	1.71429
chr8,9228612,9232458	RNU6-526P	1	6	7	6	1.71429
chr7,99213081,99215681	ZSCAN25	1	6	7	6	1.71429
chr15,64332257,64343033	DAPK2	1	6	7	6	1.71429
chr20,31667188,31687025	BPIFB4	1	6	7	6	1.71429
chr7,107202598,107205244	COG5;DUS4L	1	6	7	6	1.71429
chr15,27105423,27121744	GABRA5	1	6	7	6	1.71429
chr3,173113991,173117146	NLGN1	1	6	7	6	1.71429
chr6,53367010,53369768	RP1-27K12.4	1	6	7	6	1.71429
chr6,125281223,125284861	RNF217;RP11-510H23.1	1	6	7	6	1.71429
chr14,31607757,31615732	RNU6-541P	2	5	7	6	1.71429
chr1,17441219,17449501	PADI2	2	5	7	6	1.71429
chr2,113959161,113969848	PAX8-AS1	2	5	7	6	1.71429
chr3,57257639,57266089	APPL1;HESX1	2	5	7	6	1.71429
chr15,68342345,68349312	PIAS1	2	5	7	6	1.71429
chr2,56207508,56213899	MIR217	2	5	7	6	1.71429
chr7,106771845,106778299	CTA-360L10.1	2	5	7	6	1.71429
chr6,28108971,28110013	ZKSCAN8	2	5	7	6	1.71429
chr15,65475175,65478311	CLPX	2	5	7	6	1.71429
chr13,44714492,44718526	SMIM2-AS1	2	5	7	6	1.71429
chr5,158689921,158690994	UBLCP1	2	5	7	6	1.71429
chr3,14710741,14720168	C3orf20	2	5	7	6	1.71429
chr1,40560405,40564913	PPT1	2	5	7	6	1.71429
chr7,26414940,26426318	AC004540.4	2	5	7	6	1.71429
chr1,201366622,201374522	LAD1	2	5	7	6	1.71429
chr11,106887650,106890215	GUCY1A2	2	5	7	6	1.71429
chr3,49709184,49712759	APEH	2	5	7	6	1.71429
chr5,112042372,112043618	APC	2	5	7	6	1.71429
chr12,114399493,114405026	RBM19	2	5	7	6	1.71429
chr9,123968883,123972630	GSN	2	5	7	6	1.71429
chr5,15497914,15502224	FBXL7	2	5	7	6	1.71429
chr15,48935148,48942355	FBN1;RP11-227D13.1	2	5	7	6	1.71429
chr1,208411486,208418750	PLXNA2	2	5	7	6	1.71429
chr8,126433576,126445817	TRIB1	2	5	7	6	1.71429
chr6,33551202,33554470	GGNBP1	2	5	7	6	1.71429
chr11,63883174,63886864	RP11-21A7A.3	2	5	7	6	1.71429
chr14,42063460,42064107	SNORA31	2	5	7	6	1.71429
chr5,42755738,42766033	CCDC152	2	5	7	6	1.71429
chr11,131529351,131533817	AP003039.3;NTM	2	5	7	6	1.71429
chr20,7997490,8001115	RP5-971N18.3;TMX4	2	5	7	6	1.71429
chr7,19744406,19752750	MIR3146;TWISTNB	2	5	7	6	1.71429
chr20,20347090,20350766	INSM1	3	4	7	6	1.71429
chr11,73114780,73125789	RP11-809N8.4	3	4	7	6	1.71429
chr2,178125221,178130928	AC079305.10;NFE2L2	3	4	7	6	1.71429
chr7,94133862,94141866	CASD1	3	4	7	6	1.71429
chr7,44884667,44891288	AC004854.4;H2AFV	4	3	7	6	1.71429
chr4,89410331,89420622	AC083829.1	4	3	7	6	1.71429
chr19,35842125,35844059	FFAR1	5	2	7	6	1.71429
chr17,8057067,8060000	PER1	6	1	7	6	1.71429
chr21,19258691,19275973	AP000745.1;CHODL;RPL37P3	1	5	6	5	1.66667
chr13,102429433,102434119	RNU1-24P	1	5	6	5	1.66667
chr6,47277584,47286611	TNFRSF21	1	5	6	5	1.66667
chr1,157959598,157965344	KIRREL	1	5	6	5	1.66667
chr5,102582851,102590048	CTC-503K11.2	1	5	6	5	1.66667
chr1,77331463,77335655	ST6GALNAC5	1	5	6	5	1.66667
chr7,79082624,79084877	MAGI2-AS3;MAGI2	1	5	6	5	1.66667
chr11,75235786,75241165	GDPD5	1	5	6	5	1.66667
chr1,93446633,93461668	AC093577.1	1	5	6	5	1.66667
chr14,51407862,51413342	PYGL	1	5	6	5	1.66667
chr12,64172643,64174496	TMEM5	1	5	6	5	1.66667
chr2,46655549,46657113	TMEM247	1	5	6	5	1.66667
chr12,85428682,85430616	LRRIQ1;TSPAN19	1	5	6	5	1.66667
chr10,28027483,28035806	MKX;RP11-360I20.2	1	5	6	5	1.66667
chr7,16460565,16462078	ISPD	1	5	6	5	1.66667
chr16,65153445,65157388	CDH11	1	5	6	5	1.66667
chr1,90454162,90461969	GEMIN8P4;ZNF326	1	5	6	5	1.66667
chr12,40497413,40501126	SLC2A13	1	5	6	5	1.66667
chr2,75699717,75702099	AC007099.2	1	5	6	5	1.66667
chr21,41236259,41240950	PCP4	1	5	6	5	1.66667
chr16,68262534,68280544	ESRP2;PLA2G15;RP11-96D1.11;RP11-96D1.6	1	5	6	5	1.66667
chr7,148958470,148962397	ZNF783	1	5	6	5	1.66667
chr17,17390649,17422067	PEMT;RASD1;RP11-524F11.1	1	5	6	5	1.66667
chr8,24766737,24774701	GS1-72M22.1;NEFM;RP11-624C23.1	1	5	6	5	1.66667
chr2,154331671,154338431	RPRM	1	5	6	5	1.66667
chr12,43683570,43685885	AC079603.1	1	5	6	5	1.66667
chr4,185188446,185189692	AC079080.1	1	5	6	5	1.66667
chr15,49446927,49449453	COPS2;GALK2;NDUFAF4P1	1	5	6	5	1.66667
chr16,50395469,50403807	BRD7;RP11-21B23.1	1	5	6	5	1.66667
chr3,69169509,69175388	LMOD3	1	5	6	5	1.66667
chr20,37352112,37355230	SLC32A1	1	5	6	5	1.66667
chr15,99643628,99648703	RP11-654A16.3;SYNM	1	5	6	5	1.66667
chr15,49907307,49914199	DTWD1;FAM227B	1	5	6	5	1.66667
chr7,43620342,43626078	STK17A	1	5	6	5	1.66667
chr5,114629207,114637935	CCDC112	1	5	6	5	1.66667
chr7,28337957,28340766	CREB5	1	5	6	5	1.66667
chr4,150998841,151005470	DCLK2	1	5	6	5	1.66667
chr11,36294527,36295470	LINC00610	1	5	6	5	1.66667
chr14,57732805,57737121	AP5M1;EXOC5	1	5	6	5	1.66667
chr6,47746676,47749935	OPN5	1	5	6	5	1.66667
chr13,75948110,75953046	TBC1D4-AS1	1	5	6	5	1.66667
chr6,10488812,10497765	GCNT2	1	5	6	5	1.66667
chr5,124084444,124091334	ZNF608	1	5	6	5	1.66667
chr20,36791487,36795275	TGM2	1	5	6	5	1.66667
chr10,105803867,105812244	MIR936	1	5	6	5	1.66667
chr8,17765364,17770544	FGL1	1	5	6	5	1.66667
chr6,147521692,147526124	STXBP5-AS1;STXBP5	1	5	6	5	1.66667
chr3,48208920,48224009	CDC25A;NDUFB1P1;RNU7-128P	1	5	6	5	1.66667
chr11,45307467,45308528	SYT13	1	5	6	5	1.66667
chr2,210863697,210869386	RPE	1	5	6	5	1.66667
chr1,167903557,167906918	DCAF6;MPC2	1	5	6	5	1.66667
chr22,29278992,29280883	ZNRF3	1	5	6	5	1.66667
chr3,85876706,85877319	CADM2-AS2	1	5	6	5	1.66667
chr4,176985846,176991285	WDR17	1	5	6	5	1.66667
chr16,81344419,81349659	GAN;RP11-55K13.1	1	5	6	5	1.66667
chr15,75486963,75493861	C15orf39	1	5	6	5	1.66667
chr7,134670203,134673323	AGBL3	1	5	6	5	1.66667
chr2,191394777,191401014	AC093388.3;TMEM194B	1	5	6	5	1.66667
chr3,152879211,152892359	RAP2B;RP11-529G21.2	1	5	6	5	1.66667
chr11,6410655,6418631	APBB1;SMPD1	1	5	6	5	1.66667
chr12,94539470,94545410	PLXNC1	1	5	6	5	1.66667
chr8,102216109,102220937	KB-1410C5.5;ZNF706	1	5	6	5	1.66667
chr3,45263958,45268875	AC010170.1;TMEM158	1	5	6	5	1.66667
chr5,33439509,33444790	CTD-2203K17.1;TARS	1	5	6	5	1.66667
chr10,30017211,30029724	SVIL	1	5	6	5	1.66667
chr21,22367421,22371656	NCAM2	1	5	6	5	1.66667
chr3,147796068,147801751	AC092958.1	1	5	6	5	1.66667
chr2,191511257,191511511	NAB1	1	5	6	5	1.66667
chr13,34391841,34394329	RFC3	1	5	6	5	1.66667
chr2,154724425,154730975	GALNT13	1	5	6	5	1.66667
chr19,19468675,19498855	GATAD2A	1	5	6	5	1.66667
chr10,90963423,90967167	CH25H	1	5	6	5	1.66667
chr11,45114644,45119018	PRDM11	1	5	6	5	1.66667
chr11,13983287,13990981	SPON1	1	5	6	5	1.66667
chr6,71275934,71281729	C6orf57	1	5	6	5	1.66667
chr6,170596253,170603648	DLL1;FAM120B	1	5	6	5	1.66667
chr10,33293287,33295414	ITGB1	1	5	6	5	1.66667
chr8,131454761,131464433	ASAP1	1	5	6	5	1.66667
chr13,93874802,93888125	GPC6	1	5	6	5	1.66667
chr2,20422270,20431494	SDC1	1	5	6	5	1.66667
chr8,62623674,62630513	ASPH;MIR4470	1	5	6	5	1.66667
chr10,97113918,97120252	SORBS1	1	5	6	5	1.66667
chr2,75642249,75649147	snoU13	1	5	6	5	1.66667
chr12,66739334,66742369	snoU13	1	5	6	5	1.66667
chr9,74422380,74431763	TMEM2	1	5	6	5	1.66667
chr6,139307783,139310416	REPS1	1	5	6	5	1.66667
chr3,138064545,138068990	MRAS	1	5	6	5	1.66667
chr10,99524276,99532416	SFRP5	1	5	6	5	1.66667
chr9,120172080,120179546	ASTN2	1	5	6	5	1.66667
chr14,23516229,23532567	ACIN1;CDH24	1	5	6	5	1.66667
chr12,42719143,42720928	PPHLN1;ZCRB1	1	5	6	5	1.66667
chr10,48435607,48448088	GDF10	1	5	6	5	1.66667
chr17,45968624,45975652	RP11-6N17.4;SP2	1	5	6	5	1.66667
chrX,14544109,14549463	GLRA2	1	5	6	5	1.66667
chr12,12507457,12515147	LOH12CR1;LOH12CR2	1	5	6	5	1.66667
chr4,100737628,100738588	DAPP1	1	5	6	5	1.66667
chr17,40256293,40265143	DHX58	1	5	6	5	1.66667
chr17,71637072,71642242	RP11-277J6.2;SDK2	1	5	6	5	1.66667
chr4,104843631,104848081	RNU6-635P	1	5	6	5	1.66667
chr7,7575276,7576938	COL28A1	1	5	6	5	1.66667
chr17,8922388,8929635	NTN1	1	5	6	5	1.66667
chr10,73975361,73982603	ANAPC16;ASCC1;Y_RNA	1	5	6	5	1.66667
chr2,42705693,42722895	KCNG3;MTA3	1	5	6	5	1.66667
chr1,25531683,25536069	RP4-706G24.1	1	5	6	5	1.66667
chr12,96434902,96441410	LTA4H	1	5	6	5	1.66667
chr10,81317183,81322184	SFTPA2	1	5	6	5	1.66667
chr8,82021922,82027237	PAG1	1	5	6	5	1.66667
chr5,176556443,176563161	NSD1	1	5	6	5	1.66667
chr6,15244191,15249546	JARID2-AS1;JARID2;RP11-560J1.2	1	5	6	5	1.66667
chr18,13726551,13729803	FAM210A;RNMT	1	5	6	5	1.66667
chr11,17399180,17413539	KCNJ11;RP1-239B22.5	1	5	6	5	1.66667
chr2,38973630,38988104	GEMIN6;SRSF7	1	5	6	5	1.66667
chr8,126909831,126914230	RNU6-442P	1	5	6	5	1.66667
chr11,6338116,6342459	PRKCDBP	1	5	6	5	1.66667
chr12,69076409,69082720	NUP107;RP11-637A17.2;RPL7P42	1	5	6	5	1.66667
chr17,62334415,62340895	TEX2	1	5	6	5	1.66667
chr8,140702973,140718568	KCNK9	1	5	6	5	1.66667
chr1,23498429,23509083	LUZP1	2	4	6	5	1.66667
chr11,10822742,10825488	EIF4G2;SNORD97	2	4	6	5	1.66667
chr4,147854303,147858425	RP11-292D4.2	2	4	6	5	1.66667
chr2,182600183,182603469	RNU6ATAC19P	2	4	6	5	1.66667
chr11,1703678,1719886	AP006285.6;FAM99B;KRTAP5-6	2	4	6	5	1.66667
chr1,54141109,54157786	RNU7-95P	2	4	6	5	1.66667
chr14,105843910,105867248	AL928654.1;PACS2;TEX22	2	4	6	5	1.66667
chr9,6557873,6576005	GLDC;RP11-472F14.4;snoU13	2	4	6	5	1.66667
chr1,23283163,23292199	LACTBL1	2	4	6	5	1.66667
chr2,71171022,71181375	AC007040.7	2	4	6	5	1.66667
chr7,150936772,150947937	RP4-548D19.3;RP5-1070G24.2;SMARCD3	2	4	6	5	1.66667
chr14,38068158,38072778	FOXA1	2	4	6	5	1.66667
chr7,100267767,100287782	GIGYF1;GNB2	2	4	6	5	1.66667
chr15,75938893,75968994	CTD-2026K11.1;IMP3;SNX33	2	4	6	5	1.66667
chr3,185653522,185661160	TRA2B	2	4	6	5	1.66667
chr17,76352548,76359450	RP11-806H10.4;SOCS3	2	4	6	5	1.66667
chr2,122287010,122290520	CLASP1;RNU4ATAC;RP11-204L24.2	2	4	6	5	1.66667
chr12,68618006,68625289	IL26	2	4	6	5	1.66667
chr2,192233077,192240119	RNU6-1045P	2	4	6	5	1.66667
chr6,128841203,128844908	PTPRK	2	4	6	5	1.66667
chr14,99971792,100010702	CCDC85C;RP11-688G15.3	2	4	6	5	1.66667
chr19,44029449,44030093	ZNF575	2	4	6	5	1.66667
chr14,65873666,65877411	FUT8	2	4	6	5	1.66667
chr1,174965882,174969671	CACYBP	2	4	6	5	1.66667
chr13,29230456,29236243	POMP	2	4	6	5	1.66667
chr4,41680868,41699213	LIMCH1;RP11-227F19.5	2	4	6	5	1.66667
chr17,56593739,56598125	MTMR4;RP11-112H10.4	2	4	6	5	1.66667
chr13,79174497,79178886	POU4F1	2	4	6	5	1.66667
chr1,90096958,90103624	LRRC8C;RP11-302M6.4;RP5-1007M22.2	2	4	6	5	1.66667
chr4,155699832,155703523	RBM46;RP11-21G20.3	2	4	6	5	1.66667
chr3,194403842,194408300	FAM43A	2	4	6	5	1.66667
chr3,151979492,151989579	MBNL1-AS1;MBNL1	2	4	6	5	1.66667
chr12,123755274,123756888	CDK2AP1	3	3	6	5	1.66667
chr15,75070118,75080491	CSK	3	3	6	5	1.66667
chr2,218861928,218888593	TNS1	3	3	6	5	1.66667
chr11,118574529,118576259	AP002954.4	3	3	6	5	1.66667
chrX,47075974,47094636	CDK16;USP11	3	3	6	5	1.66667
chr9,130554858,130558773	FPGS	3	3	6	5	1.66667
chr22,36940501,36948598	RP5-1119A7.10	3	3	6	5	1.66667
chr11,118962934,118972931	C2CD2L;DPAGT1;H2AFX;HMBS	3	3	6	5	1.66667
chr12,111469701,111478399	CUX2	3	3	6	5	1.66667
chr14,89882303,89884657	FOXN3-AS1;FOXN3	3	3	6	5	1.66667
chr19,36033658,36039398	AD000090.2;TMEM147	4	2	6	5	1.66667
chr1,65880831,65885279	RNU2-15P	4	2	6	5	1.66667
chr3,12600799,12604137	C3orf83	4	2	6	5	1.66667
chr1,32226064,32230497	BAI2	4	2	6	5	1.66667
chr19,38805927,38810012	YIF1B	4	2	6	5	1.66667
chr11,133713086,133720159	SPATA19	1	4	5	4	1.6
chr4,154068661,154074470	TRIM2	1	4	5	4	1.6
chr8,8238661,8248628	SGK223	1	4	5	4	1.6
chr2,105466818,105475583	LINC01158;POU3F3;RP11-13J10.1	1	4	5	4	1.6
chr4,159093706,159097188	FAM198B;RP11-597D13.9	1	4	5	4	1.6
chr9,135032435,135040729	NTNG2	1	4	5	4	1.6
chr21,41751922,41757657	DSCAM-AS1	1	4	5	4	1.6
chr16,3763938,3777273	TRAP1	1	4	5	4	1.6
chr2,20210959,20214767	MATN3	1	4	5	4	1.6
chr2,198059736,198063912	AC013264.2;ANKRD44	1	4	5	4	1.6
chr15,99779776,99792873	LRRC28;TTC23	1	4	5	4	1.6
chr15,90762574,90779163	CIB1;GDPGP1;SEMA4B	1	4	5	4	1.6
chr3,122745066,122747518	SEMA5B	1	4	5	4	1.6
chr3,112854199,112865685	SNORD112	1	4	5	4	1.6
chr3,119810049,119813945	GSK3B;RP11-18H7.1	1	4	5	4	1.6
chr6,74228212,74234059	EEF1A1;RP11-505P4.7	1	4	5	4	1.6
chr14,70183195,70201650	SRSF5	1	4	5	4	1.6
chr11,59610287,59613611	GIF	1	4	5	4	1.6
chr19,11908076,11908845	ZNF491	1	4	5	4	1.6
chr12,54974282,54989371	PPP1R1A	1	4	5	4	1.6
chr12,82751931,82753478	CCDC59;METTL25	1	4	5	4	1.6
chr14,77491237,77502860	IRF2BPL	1	4	5	4	1.6
chr14,55909216,55924334	TBPL2	1	4	5	4	1.6
chr1,46687011,46715365	RAD54L	1	4	5	4	1.6
chr5,159435129,159442212	TTC1;Y_RNA	1	4	5	4	1.6
chr10,35102598,35107697	PARD3-AS1;PARD3	1	4	5	4	1.6
chr19,5337772,5342953	PTPRS	1	4	5	4	1.6
chr2,105857989,105868775	AC012360.1;GPR45;RP11-332H14.1	1	4	5	4	1.6
chr1,23884168,23886661	ID3	1	4	5	4	1.6
chr15,60294497,60304524	FOXB1	1	4	5	4	1.6
chr6,53316875,53326231	AL591034.1	1	4	5	4	1.6
chr12,91347108,91349210	CCER1	1	4	5	4	1.6
chr1,90279894,90290448	LRRC8D;RP5-943J3.2	1	4	5	4	1.6
chr16,69451666,69459603	CYB5B	1	4	5	4	1.6
chr7,117326533,117332208	CFTR	1	4	5	4	1.6
chr17,34306967,34309451	CCL16	1	4	5	4	1.6
chr2,161347947,161361276	RBMS1	1	4	5	4	1.6
chr2,215670462,215675134	AC072062.1;BARD1	1	4	5	4	1.6
chr7,103085191,103089436	CTB-107G13.1;SLC26A5	1	4	5	4	1.6
chrX,53451043,53462612	HSD17B10;RIBC1;RP3-339A18.6	1	4	5	4	1.6
chr13,112239460,112241684	RP11-65D24.2	1	4	5	4	1.6
chr1,36883305,36888534	OSCP1;SNORA63	1	4	5	4	1.6
chr2,46304451,46309557	AC017006.2	1	4	5	4	1.6
chr12,48164048,48171426	RAPGEF3;SLC48A1	1	4	5	4	1.6
chr12,83077894,83081508	TMTC2	1	4	5	4	1.6
chr1,161475215,161475902	FCGR2A	1	4	5	4	1.6
chr10,31320373,31329182	ZNF438	1	4	5	4	1.6
chr4,184019258,184023237	WWC2-AS2;WWC2	1	4	5	4	1.6
chr13,110953357,110960617	COL4A1;COL4A2	1	4	5	4	1.6
chr4,122869149,122881888	TRPC3	1	4	5	4	1.6
chrX,19902646,19912108	SH3KBP1	1	4	5	4	1.6
chr5,77266932,77273824	NA	1	4	5	4	1.6
chr10,102286634,102292138	HIF1AN;NDUFB8;SEC31B	1	4	5	4	1.6
chr3,49588908,49593624	BSN-AS2;BSN	1	4	5	4	1.6
chr2,103087870,103093852	SLC9A4	1	4	5	4	1.6
chr17,80307309,80319807	TEX19	1	4	5	4	1.6
chr20,55957140,55973022	RBM38;RP4-800J21.3	1	4	5	4	1.6
chr12,2321217,2336438	CACNA1C-AS4	1	4	5	4	1.6
chr4,170529208,170540463	CLCN3;NEK1	1	4	5	4	1.6
chr5,128791627,128798272	ADAMTS19-AS1;ADAMTS19	1	4	5	4	1.6
chr10,75600204,75605605	CAMK2G;RP11-574K11.8	1	4	5	4	1.6
chr13,112706169,112707040	SNORD44	1	4	5	4	1.6
chr17,42284215,42299188	RP5-882C2.2;UBTF	1	4	5	4	1.6
chr2,186603303,186606501	AC007966.1;FSIP2	1	4	5	4	1.6
chr12,27671949,27676450	PPFIBP1	1	4	5	4	1.6
chr7,126890675,126899916	GRM8	1	4	5	4	1.6
chr15,23032134,23036590	NIPA2	1	4	5	4	1.6
chr3,121260250,121271773	POLQ	1	4	5	4	1.6
chr16,84650206,84656750	COTL1	1	4	5	4	1.6
chr7,8471923,8478502	NXPH1	1	4	5	4	1.6
chr2,192705523,192718847	AC098617.1;SDPR	1	4	5	4	1.6
chr10,8081682,8103205	GATA3-AS1;GATA3;RP11-379F12.3;RP11-379F12.4	1	4	5	4	1.6
chr15,38982823,38991512	C15orf53	1	4	5	4	1.6
chrX,109677110,109684986	AMMECR1	1	4	5	4	1.6
chr4,37240769,37247904	KIAA1239;MIR4801	1	4	5	4	1.6
chr3,193310436,193312002	ATP13A4;OPA1;RP11-175P19.2	1	4	5	4	1.6
chr22,46924171,46946499	CELSR1;RP3-439F8.1	1	4	5	4	1.6
chr16,82659030,82663278	CDH13	1	4	5	4	1.6
chr9,17124033,17138027	CNTLN	1	4	5	4	1.6
chr5,179717693,179731157	CTB-129O4.1;MAPK9	1	4	5	4	1.6
chr22,19743981,19745045	TBX1	1	4	5	4	1.6
chr6,88102592,88110634	C6orf164	1	4	5	4	1.6
chr5,139025934,139027537	CXXC5	1	4	5	4	1.6
chr2,121791158,121792988	AC016764.1	1	4	5	4	1.6
chr14,56582979,56586715	PELI2	1	4	5	4	1.6
chr6,94120551,94131017	EPHA7	1	4	5	4	1.6
chr18,53086510,53091505	TCF4	1	4	5	4	1.6
chr5,54146426,54152522	AC112198.2	1	4	5	4	1.6
chr7,150405092,150414324	GIMAP1	1	4	5	4	1.6
chr18,22929075,22932889	ZNF521	1	4	5	4	1.6
chr7,138143717,138146035	TRIM24	1	4	5	4	1.6
chr7,117100349,117112124	CFTR	1	4	5	4	1.6
chr3,105084064,105086861	ALCAM	1	4	5	4	1.6
chr5,110404511,110407770	TSLP	1	4	5	4	1.6
chrX,67707999,67718280	YIPF6	1	4	5	4	1.6
chr7,115924625,115929514	AC073130.1;CAV2	1	4	5	4	1.6
chr17,62199347,62207791	ERN1	1	4	5	4	1.6
chr5,63254218,63260965	HTR1A	1	4	5	4	1.6
chr15,93627613,93638062	RGMA	1	4	5	4	1.6
chr1,165413327,165420819	RXRG	1	4	5	4	1.6
chr5,87166014,87170724	NA	1	4	5	4	1.6
chr3,41234760,41237639	CTNNB1	1	4	5	4	1.6
chr15,98459874,98468865	ARRDC4	1	4	5	4	1.6
chr15,80099049,80117290	RNU6-667P	1	4	5	4	1.6
chr1,214775801,214777074	CENPF	1	4	5	4	1.6
chr10,7452579,7457450	SFMBT2	1	4	5	4	1.6
chr7,107108841,107113543	GPR22	1	4	5	4	1.6
chr1,91180883,91187678	BARHL2	1	4	5	4	1.6
chr9,96709643,96737830	BARX1;RP11-231K24.2	1	4	5	4	1.6
chr11,3067221,3071698	RNU1-91P	1	4	5	4	1.6
chr1,1820953,1830463	GNB1;RP1-140A9.1	1	4	5	4	1.6
chr7,116604326,116608061	AC106873.4	1	4	5	4	1.6
chr19,51269603,51287075	GPR32	1	4	5	4	1.6
chr20,52225205,52226927	ZNF217	1	4	5	4	1.6
chr2,28614158,28624119	AC104695.3;FOSL2;RP11-373D23.2	1	4	5	4	1.6
chr14,92585886,92590429	CPSF2;NDUFB1	1	4	5	4	1.6
chr1,94306027,94323174	BCAR3;MIR760;RP4-561L24.3	1	4	5	4	1.6
chr1,205739608,205748177	RAB7L1	1	4	5	4	1.6
chr7,155601653,155605224	SHH	1	4	5	4	1.6
chr2,45147796,45150147	RP11-89K21.1	1	4	5	4	1.6
chr5,153416650,153419527	FAM114A2;MFAP3	1	4	5	4	1.6
chr10,104341892,104356041	RNU6-43P;SUFU	1	4	5	4	1.6
chr5,58332508,58336968	PDE4D;RP11-266N13.2	1	4	5	4	1.6
chr17,19891668,19918010	RP11-209D14.2;SPECC1	1	4	5	4	1.6
chr12,46118831,46137446	ARID2;LINC00938	1	4	5	4	1.6
chr19,14525774,14531267	DDX39A	1	4	5	4	1.6
chr11,10413868,10424259	RNU6ATAC33P	1	4	5	4	1.6
chr6,106531924,106537743	PRDM1	1	4	5	4	1.6
chr2,75852578,75861598	U3	1	4	5	4	1.6
chr17,19136938,19142200	EPN2	1	4	5	4	1.6
chr12,64779817,64786687	C12orf56;RPS11P6	1	4	5	4	1.6
chr21,35986007,35994905	RCAN1	1	4	5	4	1.6
chr6,84937098,84942594	KIAA1009	1	4	5	4	1.6
chr2,230784553,230794215	FBXO36;TRIP12	1	4	5	4	1.6
chr15,43024251,43031258	CDAN1	1	4	5	4	1.6
chr7,16128615,16132568	AC006035.1;RP11-196O16.1	1	4	5	4	1.6
chr8,10403837,10409879	PRSS51	1	4	5	4	1.6
chr5,44385265,44392424	FGF10-AS1;FGF10	1	4	5	4	1.6
chr8,28746544,28749397	HMBOX1;INTS9	1	4	5	4	1.6
chr5,10627491,10629749	ANKRD33B-AS1	1	4	5	4	1.6
chr6,35309629,35317360	PPARD	1	4	5	4	1.6
chr2,26913230,26942112	KCNK3	2	3	5	4	1.6
chr15,40850415,40857671	C15orf57	2	3	5	4	1.6
chr8,117948272,117953731	AARD	2	3	5	4	1.6
chr6,107778192,107781119	PDSS2	2	3	5	4	1.6
chr19,3980731,3984730	EEF2;SNORD37	2	3	5	4	1.6
chr8,102698437,102701176	KB-1107E3.1	2	3	5	4	1.6
chr3,160411529,160419516	SNORA72	2	3	5	4	1.6
chr12,11800572,11809778	ETV6	2	3	5	4	1.6
chr10,82213383,82218671	TSPAN14	2	3	5	4	1.6
chr15,74416116,74438189	ISLR2;RP11-247C2.2	2	3	5	4	1.6
chr7,90224880,90229044	AC002456.2;CDK14	2	3	5	4	1.6
chr16,69960576,70002812	CLEC18A;MIR140;WWP2	2	3	5	4	1.6
chr4,8269610,8272110	HTRA3	2	3	5	4	1.6
chr17,74260472,74262781	UBALD2	2	3	5	4	1.6
chr14,75071929,75083104	LTBP2	2	3	5	4	1.6
chr19,39135953,39144510	ACTN4	2	3	5	4	1.6
chr17,42400936,42405862	SLC25A39	2	3	5	4	1.6
chr7,6067303,6072215	ANKRD61;EIF2AK1	2	3	5	4	1.6
chr2,216298228,216302717	AC012462.1;FN1	2	3	5	4	1.6
chr22,46726720,46732997	TRMU	2	3	5	4	1.6
chr4,53524173,53527337	USP46-AS1;USP46	2	3	5	4	1.6
chrX,10183841,10190318	AC003666.1	2	3	5	4	1.6
chr17,78388411,78392336	CTD-2047H16.4;ENDOV	2	3	5	4	1.6
chr1,26855141,26864507	RPS6KA1	2	3	5	4	1.6
chr17,48427605,48457043	EME1;MRPL27;XYLT2	2	3	5	4	1.6
chr1,51165633,51167772	NA	2	3	5	4	1.6
chr12,98986764,98989889	SLC25A3	2	3	5	4	1.6
chr1,182989144,182996819	LAMC1	2	3	5	4	1.6
chr19,41756266,41773947	HNRNPUL1	2	3	5	4	1.6
chr4,37589929,37599268	RP11-36B15.1	2	3	5	4	1.6
chr2,27304168,27310833	EMILIN1;KHK	2	3	5	4	1.6
chr4,6773429,6783732	KIAA0232	2	3	5	4	1.6
chr11,73463956,73472836	RAB6A;RP11-707G14.1	2	3	5	4	1.6
chr9,23496006,23501099	NA	2	3	5	4	1.6
chr3,38690218,38692333	SCN5A	2	3	5	4	1.6
chr20,43155716,43165187	PKIG	2	3	5	4	1.6
chr1,31810106,31826059	RP11-266K22.2	2	3	5	4	1.6
chr11,43895700,43902835	ALKBH3;RP11-613D13.5	2	3	5	4	1.6
chr11,60865719,60872205	CD5	2	3	5	4	1.6
chr10,88420048,88440937	LDB3	2	3	5	4	1.6
chr19,9875245,9884726	ZNF846	2	3	5	4	1.6
chr13,111062509,111070766	snoU13	2	3	5	4	1.6
chr3,49458134,49463269	AMT;NICN1-AS1	2	3	5	4	1.6
chr12,257412,261755	RP11-598F7.4	2	3	5	4	1.6
chr6,72085266,72089905	MIR30C2	2	3	5	4	1.6
chr14,85994378,85995485	RP11-497E19.2	2	3	5	4	1.6
chr6,37136222,37141919	PIM1	2	3	5	4	1.6
chr6,64029472,64030111	LGSN	2	3	5	4	1.6
chr13,20356073,20358158	PSPC1	2	3	5	4	1.6
chr2,9689098,9699428	ADAM17;RP11-214N9.1	3	2	5	4	1.6
chr15,42062597,42070087	MAPKBP1;RP11-107F6.3	3	2	5	4	1.6
chr12,105466089,105467484	RP11-61E11.1	3	2	5	4	1.6
chr3,52712355,52726031	GNL3;PBRM1;SNORD19B;SNORD19	3	2	5	4	1.6
chr15,91475552,91477136	HDDC3	3	2	5	4	1.6
chr2,10949502,10957268	PDIA6;RNU7-176P	3	2	5	4	1.6
chr17,73637468,73644100	SMIM6	3	2	5	4	1.6
chr8,94709945,94715402	FAM92A1;LINC00535	4	1	5	4	1.6
chr3,186502291,186503539	EIF4A2;SNORD2	4	1	5	4	1.6
chr15,65667181,65670844	IGDCC3	1	3	4	3	1.5
chrX,49683684,49687968	CLCN5	1	3	4	3	1.5
chr4,177197107,177207309	ASB5	1	3	4	3	1.5
chr5,16932835,16937229	MYO10	1	3	4	3	1.5
chr14,81901484,81902953	STON2	1	3	4	3	1.5
chr9,101983271,101985453	ALG2;SEC61B	1	3	4	3	1.5
chr13,39257683,39262251	FREM2	1	3	4	3	1.5
chr16,73090145,73095911	RP11-346C20.3;RP11-346C20.4;ZFHX3	1	3	4	3	1.5
chr4,8455224,8469684	RP11-689P11.3;TRMT44	1	3	4	3	1.5
chr2,65659738,65661757	SPRED2	1	3	4	3	1.5
chr20,42837311,42840456	OSER1-AS1;OSER1	1	3	4	3	1.5
chr14,102429530,102432432	DYNC1H1	1	3	4	3	1.5
chr20,30406625,30412765	MYLK2	1	3	4	3	1.5
chr6,109698927,109705774	CD164;RP11-425D10.10	1	3	4	3	1.5
chr2,3517384,3523883	AC142528.1;ADI1	1	3	4	3	1.5
chr4,183058258,183067115	AC108142.1;RP11-402C9.1;TENM3	1	3	4	3	1.5
chr2,68499363,68503707	AC017083.3	1	3	4	3	1.5
chr16,55988309,55990109	CES5A	1	3	4	3	1.5
chr2,17716904,17724955	VSNL1	1	3	4	3	1.5
chr4,1237760,1247109	CTBP1-AS2;CTBP1	1	3	4	3	1.5
chr3,52524790,52545793	STAB1	1	3	4	3	1.5
chr1,155834942,155869090	RNU4-19P	1	3	4	3	1.5
chr16,2825234,2847757	PRSS33;SNORA3;TCEB2	1	3	4	3	1.5
chr17,13971406,13974256	COX10-AS1;COX10	1	3	4	3	1.5
chr21,43186452,43188582	RIPK4	1	3	4	3	1.5
chr16,8757589,8780880	ABAT;RN7SL743P	1	3	4	3	1.5
chr14,105040945,105057011	C14orf180;RP11-614O9.1	1	3	4	3	1.5
chr1,233584281,233589295	RNU4-77P	1	3	4	3	1.5
chr6,133560667,133564829	EYA4	1	3	4	3	1.5
chr3,17083758,17089074	PLCL2-AS1	1	3	4	3	1.5
chr15,75313062,75320774	PPCDC;RP11-151H2.1	1	3	4	3	1.5
chrX,23922179,23926285	APOO;CXorf58	1	3	4	3	1.5
chr7,145811116,145818204	CNTNAP2	1	3	4	3	1.5
chr3,31572172,31577705	STT3B	1	3	4	3	1.5
chr2,189841273,189843326	MIR1245A	1	3	4	3	1.5
chr3,190227665,190236077	IL1RAP	1	3	4	3	1.5
chr16,20910769,20916465	DCUN1D3;ERI2;LYRM1	1	3	4	3	1.5
chr16,8953138,8972854	CARHSP1;RP11-77H9.6	1	3	4	3	1.5
chr4,146099479,146103462	OTUD4	1	3	4	3	1.5
chrX,151805338,151810008	GABRQ	1	3	4	3	1.5
chr8,63933011,63937715	RP11-659E9.4	1	3	4	3	1.5
chr20,36149211,36164466	BLCAP;NNAT;PPIAP3	1	3	4	3	1.5
chr4,39977643,39982421	PDS5A	1	3	4	3	1.5
chr1,204462957,204467369	PIK3C2B	1	3	4	3	1.5
chr1,118143091,118150054	AL157902.3;FAM46C	1	3	4	3	1.5
chr6,80244324,80248105	LCA5	1	3	4	3	1.5
chrX,68717238,68727933	AL158069.1;FAM155B	1	3	4	3	1.5
chr11,14921903,14928268	CALCB	1	3	4	3	1.5
chr12,7320526,7358233	PEX5;RP11-273B20.3	1	3	4	3	1.5
chr1,165865525,165870018	RP11-525G13.2;UCK2	1	3	4	3	1.5
chr10,63659149,63662242	ARID5B	1	3	4	3	1.5
chr9,89034942,89054898	RNU2-36P	1	3	4	3	1.5
chr2,68691196,68695687	APLF;FBXO48	1	3	4	3	1.5
chr6,74568609,74575093	NA	1	3	4	3	1.5
chr16,75030728,75037016	WDR59;ZNRF1	1	3	4	3	1.5
chr19,49932671,49952045	PIH1D1;SLC17A7	1	3	4	3	1.5
chr14,100569793,100579948	MIR151B;MIR342	1	3	4	3	1.5
chr4,120984042,120990479	MAD2L1;RP11-679C8.2	1	3	4	3	1.5
chr2,85553989,85556149	TGOLN2	1	3	4	3	1.5
chr17,4463759,4466754	GGT6	1	3	4	3	1.5
chr6,145668875,145670263	AL356739.1	1	3	4	3	1.5
chr5,94978641,94982790	RFESD	1	3	4	3	1.5
chr20,31037526,31039524	RP5-1184F4.5	1	3	4	3	1.5
chr1,15763811,15767301	CTRC	1	3	4	3	1.5
chr2,133415643,133418532	AC010974.3	1	3	4	3	1.5
chr11,12114689,12116775	MICAL2	1	3	4	3	1.5
chr5,56777073,56779944	AC025470.1;ACTBL2	1	3	4	3	1.5
chr2,203775636,203777312	CARF;WDR12	1	3	4	3	1.5
chr16,28938488,28954817	CD19;RABEP2	1	3	4	3	1.5
chr14,50995091,51006537	ATL1;MAP4K5	1	3	4	3	1.5
chr12,3185099,3187338	TSPAN9	1	3	4	3	1.5
chr6,70575546,70585259	COL19A1	1	3	4	3	1.5
chr10,111674062,111683676	XPNPEP1	1	3	4	3	1.5
chr14,66970670,66974987	GPHN	1	3	4	3	1.5
chr11,118269623,118273053	ATP5L;RP11-770J1.5	1	3	4	3	1.5
chr7,128853214,128866189	AHCYL2;RP11-286H14.8	1	3	4	3	1.5
chr2,187454374,187456531	ITGAV	1	3	4	3	1.5
[truncated: 1,549 more rows]
