# Supplementary material for: Promoter interactome of human embryonic stem cell-derived cardiomyocytes connects GWAS regions to cardiac gene networks
Source: Nat Commun. 2018 Jun 28;9:2526. doi: 10.1038/s41467-018-04931-0 (PMC6023870; doi:10.1038/s41467-018-04931-0)
Supplement: Supplementary file 7 — Supplementary Data 4 [file 41467_2018_4931_MOESM7_ESM.xlsx]

## Sheet: Sheet1
Supplementary Data 4
SNP	Position	P-value	cPIR	Promoter bait	Target gene	GWAS hit
rs6707222	chr2,179743922,179743923	4.202e-15	chr2,179741684,179745545	chr2,179985855,179990710	SESTD1;snoU13	CCDC141
rs12693171	chr2,179748446,179748447	3.509e-14	chr2,179747507,179749027	chr2,179985855,179990710	SESTD1;snoU13	CCDC141
rs1873164	chr2,179753548,179753549	5.03e-17	chr2,179749028,179757849	chr2,179985855,179990710	SESTD1;snoU13	CCDC141
rs12693173	chr2,179757012,179757013	3.031e-13	chr2,179749028,179757849	chr2,179985855,179990710	SESTD1;snoU13	CCDC141
rs1032282	chr2,179758006,179758007	4.687e-13	chr2,179757850,179762312	chr2,179985855,179990710	SESTD1;snoU13	CCDC141
rs6747402	chr2,179759433,179759434	1.765e-09	chr2,179757850,179762312	chr2,179985855,179990710	SESTD1;snoU13	CCDC141
rs6750760	chr2,179759809,179759810	2.371e-08	chr2,179757850,179762312	chr2,179985855,179990710	SESTD1;snoU13	CCDC141
rs4894062	chr2,179761989,179761990	3.515e-07	chr2,179757850,179762312	chr2,179985855,179990710	SESTD1;snoU13	CCDC141
rs1489490	chr2,179764483,179764484	1.109e-07	chr2,179763378,179764936	chr2,179985855,179990710	SESTD1;snoU13	CCDC141
rs955738	chr2,179775151,179775152	1.448e-07	chr2,179770982,179775272	chr2,179985855,179990710	SESTD1;snoU13	CCDC141
rs6724114	chr2,179778416,179778417	1.453e-08	chr2,179776646,179780590	chr2,179985855,179990710	SESTD1;snoU13	CCDC141
rs12468981	chr2,179780246,179780247	4.768e-06	chr2,179776646,179780590	chr2,179985855,179990710	SESTD1;snoU13	CCDC141
rs10166147	chr2,179780623,179780624	2.992e-11	chr2,179780591,179788784	chr2,179985855,179990710	SESTD1;snoU13	CCDC141
rs12990128	chr2,179780854,179780855	2.81e-08	chr2,179780591,179788784	chr2,179985855,179990710	SESTD1;snoU13	CCDC141
rs12467323	chr2,179783695,179783696	3.406e-06	chr2,179780591,179788784	chr2,179985855,179990710	SESTD1;snoU13	CCDC141
rs2130220	chr2,179787061,179787062	1.095e-08	chr2,179780591,179788784	chr2,179985855,179990710	SESTD1;snoU13	CCDC141
rs10171173	chr2,179794446,179794447	7.2e-07	chr2,179794374,179797597	chr2,179985855,179990710	SESTD1;snoU13	CCDC141
rs2200826	chr2,179822320,179822321	5.413e-06	chr2,179821905,179825830	chr2,179913977,179920956	CCDC141	CCDC141
rs2200826	chr2,179822320,179822321	5.413e-06	chr2,179821905,179825830	chr2,179985855,179990710	SESTD1;snoU13	CCDC141
rs10497528	chr2,179825260,179825261	3.444e-06	chr2,179821905,179825830	chr2,179913977,179920956	CCDC141	CCDC141
rs10497528	chr2,179825260,179825261	3.444e-06	chr2,179821905,179825830	chr2,179985855,179990710	SESTD1;snoU13	CCDC141
rs7574599	chr2,179829530,179829531	9.357e-06	chr2,179826253,179830914	chr2,179985855,179990710	SESTD1;snoU13	CCDC141
rs13403584	chr2,179842061,179842062	4.2e-06	chr2,179841024,179843788	chr2,179985855,179990710	SESTD1;snoU13	CCDC141
rs10930847	chr2,179842618,179842619	6.68e-06	chr2,179841024,179843788	chr2,179985855,179990710	SESTD1;snoU13	CCDC141
rs1847420	chr2,179843611,179843612	6.618e-06	chr2,179841024,179843788	chr2,179985855,179990710	SESTD1;snoU13	CCDC141
rs10179705	chr2,188315233,188315234	8.789e-06	chr2,188314532,188316511	chr2,187710879,187718899	ZSWIM2	TFP1
rs10203398	chr2,188315576,188315577	9.54e-06	chr2,188314532,188316511	chr2,187710879,187718899	ZSWIM2	TFP1
rs11897572	chr2,188316180,188316181	6.789e-06	chr2,188314532,188316511	chr2,187710879,187718899	ZSWIM2	TFP1
rs13424790	chr2,188323851,188323852	5.63e-06	chr2,188323137,188324852	chr2,187710879,187718899	ZSWIM2	TFP1
rs11758375	chr6,118603769,118603770	9.497e-10	chr6,118600760,118604536	chr6,118869215,118875940	PLN	SLC35F1
rs6927800	chr6,118604121,118604122	8.198e-10	chr6,118600760,118604536	chr6,118869215,118875940	PLN	SLC35F1
rs372237	chr6,118608978,118608979	8.995e-08	chr6,118605019,118612964	chr6,118869215,118875940	PLN	SLC35F1
rs376875	chr6,118611591,118611592	1.289e-07	chr6,118605019,118612964	chr6,118869215,118875940	PLN	SLC35F1
rs1690662	chr6,118612353,118612354	2.027e-06	chr6,118605019,118612964	chr6,118869215,118875940	PLN	SLC35F1
rs431115	chr6,118612614,118612615	6.457e-08	chr6,118605019,118612964	chr6,118869215,118875940	PLN	SLC35F1
rs387945	chr6,118613312,118613313	7.668e-08	chr6,118612965,118616899	chr6,118869215,118875940	PLN	SLC35F1
rs414091	chr6,118613397,118613398	4.85e-08	chr6,118612965,118616899	chr6,118869215,118875940	PLN	SLC35F1
rs399844	chr6,118613434,118613435	6.796e-08	chr6,118612965,118616899	chr6,118869215,118875940	PLN	SLC35F1
rs445566	chr6,118614942,118614943	4.075e-08	chr6,118612965,118616899	chr6,118869215,118875940	PLN	SLC35F1
rs397445	chr6,118616246,118616247	3.061e-08	chr6,118612965,118616899	chr6,118869215,118875940	PLN	SLC35F1
rs419592	chr6,118617036,118617037	7.193e-07	chr6,118616900,118622450	chr6,118869215,118875940	PLN	SLC35F1
rs283062	chr6,118621455,118621456	2.394e-08	chr6,118616900,118622450	chr6,118869215,118875940	PLN	SLC35F1
rs7747363	chr6,118622056,118622057	1.955e-08	chr6,118616900,118622450	chr6,118869215,118875940	PLN	SLC35F1
rs9401457	chr6,122167498,122167499	2.866e-18	chr6,122163722,122168498	chr6,121756383,121756794	GJA1	GJA1
rs1320761	chr6,122168137,122168138	3.017e-18	chr6,122163722,122168498	chr6,121756383,121756794	GJA1	GJA1
rs6903339	chr6,122170062,122170063	4.819e-09	chr6,122168499,122174688	chr6,121756383,121756794	GJA1	GJA1
rs6903339	chr6,122170062,122170063	4.819e-09	chr6,122168499,122174688	chr6,121773093,121775519	RNU4-35P	GJA1
rs1320759	chr6,122171459,122171460	4.046e-18	chr6,122168499,122174688	chr6,121756383,121756794	GJA1	GJA1
rs1320759	chr6,122171459,122171460	4.046e-18	chr6,122168499,122174688	chr6,121773093,121775519	RNU4-35P	GJA1
rs6569234	chr6,122172779,122172780	5.107e-09	chr6,122168499,122174688	chr6,121756383,121756794	GJA1	GJA1
rs6569234	chr6,122172779,122172780	5.107e-09	chr6,122168499,122174688	chr6,121773093,121775519	RNU4-35P	GJA1
rs1919874	chr6,122173687,122173688	3.249e-18	chr6,122168499,122174688	chr6,121756383,121756794	GJA1	GJA1
rs1919874	chr6,122173687,122173688	3.249e-18	chr6,122168499,122174688	chr6,121773093,121775519	RNU4-35P	GJA1
rs9401459	chr6,122174597,122174598	6e-18	chr6,122168499,122174688	chr6,121756383,121756794	GJA1	GJA1
rs9401459	chr6,122174597,122174598	6e-18	chr6,122168499,122174688	chr6,121773093,121775519	RNU4-35P	GJA1
rs1406667	chr6,122178492,122178493	6.48e-18	chr6,122175571,122178860	chr6,121756383,121756794	GJA1	GJA1
rs12526782	chr6,122331464,122331465	5.637e-06	chr6,122331292,122334082	chr6,121756383,121756794	GJA1	GJA1
rs7747076	chr6,122346850,122346851	7.462e-06	chr6,122343032,122347889	chr6,121756383,121756794	GJA1	GJA1
rs723840	chr14,23848310,23848311	3.465e-07	chr14,23846844,23851667	chr14,23857814,23862126	MIR208A	MYH6
rs433673	chr14,23850901,23850902	2.334e-07	chr14,23846844,23851667	chr14,23857814,23862126	MIR208A	MYH6
rs453361	chr14,23851399,23851400	4.137e-07	chr14,23846844,23851667	chr14,23857814,23862126	MIR208A	MYH6
rs11624298	chr14,23853151,23853152	3.066e-07	chr14,23851668,23857813	chr14,23862443,23878395	MYH6	MYH6
rs8004990	chr14,23854154,23854155	1.714e-07	chr14,23851668,23857813	chr14,23862443,23878395	MYH6	MYH6
rs178638	chr14,23854323,23854324	9.928e-07	chr14,23851668,23857813	chr14,23862443,23878395	MYH6	MYH6
rs178639	chr14,23854351,23854352	3.606e-06	chr14,23851668,23857813	chr14,23862443,23878395	MYH6	MYH6
rs382872	chr14,23855319,23855320	2.168e-07	chr14,23851668,23857813	chr14,23862443,23878395	MYH6	MYH6
rs396024	chr14,23855477,23855478	2.212e-07	chr14,23851668,23857813	chr14,23862443,23878395	MYH6	MYH6
rs8022522	chr14,23857350,23857351	4.911e-13	chr14,23851668,23857813	chr14,23862443,23878395	MYH6	MYH6
rs12894524	chr14,23888039,23888040	9.386e-22	chr14,23887808,23892243	chr14,23857814,23862126	MIR208A	MYH6
rs12894524	chr14,23888039,23888040	9.386e-22	chr14,23887808,23892243	chr14,23862443,23878395	MYH6	MYH6
rs12894524	chr14,23888039,23888040	9.386e-22	chr14,23887808,23892243	chr14,23880063,23887257	CTD-2201G16.1	MYH6
rs12894524	chr14,23888039,23888040	9.386e-22	chr14,23887808,23892243	chr14,23904748,23906133	MYH7	MYH6
rs2277475	chr14,23888664,23888665	1.074e-21	chr14,23887808,23892243	chr14,23857814,23862126	MIR208A	MYH6
rs2277475	chr14,23888664,23888665	1.074e-21	chr14,23887808,23892243	chr14,23862443,23878395	MYH6	MYH6
rs2277475	chr14,23888664,23888665	1.074e-21	chr14,23887808,23892243	chr14,23880063,23887257	CTD-2201G16.1	MYH6
rs2277475	chr14,23888664,23888665	1.074e-21	chr14,23887808,23892243	chr14,23904748,23906133	MYH7	MYH6
rs12147533	chr14,23890690,23890691	2.882e-13	chr14,23887808,23892243	chr14,23857814,23862126	MIR208A	MYH6
rs12147533	chr14,23890690,23890691	2.882e-13	chr14,23887808,23892243	chr14,23862443,23878395	MYH6	MYH6
rs12147533	chr14,23890690,23890691	2.882e-13	chr14,23887808,23892243	chr14,23880063,23887257	CTD-2201G16.1	MYH6
rs12147533	chr14,23890690,23890691	2.882e-13	chr14,23887808,23892243	chr14,23904748,23906133	MYH7	MYH6
rs743567	chr14,23890981,23890982	1.912e-21	chr14,23887808,23892243	chr14,23857814,23862126	MIR208A	MYH6
rs743567	chr14,23890981,23890982	1.912e-21	chr14,23887808,23892243	chr14,23862443,23878395	MYH6	MYH6
rs743567	chr14,23890981,23890982	1.912e-21	chr14,23887808,23892243	chr14,23880063,23887257	CTD-2201G16.1	MYH6
rs743567	chr14,23890981,23890982	1.912e-21	chr14,23887808,23892243	chr14,23904748,23906133	MYH7	MYH6
rs7157716	chr14,23892887,23892888	7.164e-16	chr14,23892271,23904747	chr14,23862443,23878395	MYH6	MYH6
rs7157716	chr14,23892887,23892888	7.164e-16	chr14,23892271,23904747	chr14,23880063,23887257	CTD-2201G16.1	MYH6
rs7157716	chr14,23892887,23892888	7.164e-16	chr14,23892271,23904747	chr14,23887258,23887807	MIR208B	MYH6
rs1951154	chr14,23897465,23897466	9.949e-08	chr14,23892271,23904747	chr14,23862443,23878395	MYH6	MYH6
rs1951154	chr14,23897465,23897466	9.949e-08	chr14,23892271,23904747	chr14,23880063,23887257	CTD-2201G16.1	MYH6
rs1951154	chr14,23897465,23897466	9.949e-08	chr14,23892271,23904747	chr14,23887258,23887807	MIR208B	MYH6
rs2754163	chr14,23897506,23897507	1.056e-20	chr14,23892271,23904747	chr14,23862443,23878395	MYH6	MYH6
rs2754163	chr14,23897506,23897507	1.056e-20	chr14,23892271,23904747	chr14,23880063,23887257	CTD-2201G16.1	MYH6
rs2754163	chr14,23897506,23897507	1.056e-20	chr14,23892271,23904747	chr14,23887258,23887807	MIR208B	MYH6
rs2754164	chr14,23898028,23898029	2.594e-06	chr14,23892271,23904747	chr14,23862443,23878395	MYH6	MYH6
rs2754164	chr14,23898028,23898029	2.594e-06	chr14,23892271,23904747	chr14,23880063,23887257	CTD-2201G16.1	MYH6
rs2754164	chr14,23898028,23898029	2.594e-06	chr14,23892271,23904747	chr14,23887258,23887807	MIR208B	MYH6
rs3729992	chr14,23902973,23902974	3.298e-08	chr14,23892271,23904747	chr14,23862443,23878395	MYH6	MYH6
rs3729992	chr14,23902973,23902974	3.298e-08	chr14,23892271,23904747	chr14,23880063,23887257	CTD-2201G16.1	MYH6
rs3729992	chr14,23902973,23902974	3.298e-08	chr14,23892271,23904747	chr14,23887258,23887807	MIR208B	MYH6
rs2239577	chr14,23903951,23903952	6.469e-11	chr14,23892271,23904747	chr14,23862443,23878395	MYH6	MYH6
rs2239577	chr14,23903951,23903952	6.469e-11	chr14,23892271,23904747	chr14,23880063,23887257	CTD-2201G16.1	MYH6
rs2239577	chr14,23903951,23903952	6.469e-11	chr14,23892271,23904747	chr14,23887258,23887807	MIR208B	MYH6
rs17092326	chr14,23904147,23904148	1.073e-10	chr14,23892271,23904747	chr14,23862443,23878395	MYH6	MYH6
rs17092326	chr14,23904147,23904148	1.073e-10	chr14,23892271,23904747	chr14,23880063,23887257	CTD-2201G16.1	MYH6
rs17092326	chr14,23904147,23904148	1.073e-10	chr14,23892271,23904747	chr14,23887258,23887807	MIR208B	MYH6
rs7158784	chr14,23947501,23947502	1.072e-06	chr14,23944777,23949656	chr14,24019414,24036032	AP1G2;RP11-66N24.3;RP11-66N24.4;THTPA;ZFHX2	MYH6
rs7157016	chr14,23952550,23952551	4.309e-06	chr14,23949657,23955092	chr14,24019414,24036032	AP1G2;RP11-66N24.3;RP11-66N24.4;THTPA;ZFHX2	MYH6
rs4982761	chr14,23953766,23953767	5.014e-06	chr14,23949657,23955092	chr14,24019414,24036032	AP1G2;RP11-66N24.3;RP11-66N24.4;THTPA;ZFHX2	MYH6
rs11636411	chr15,73651201,73651202	1.211e-07	chr15,73651098,73652606	chr15,73923182,73926005	NPTN	HCN4
rs11636462	chr15,73651379,73651380	1.186e-07	chr15,73651098,73652606	chr15,73923182,73926005	NPTN	HCN4
rs7164883	chr15,73652173,73652174	1.279e-14	chr15,73651098,73652606	chr15,73923182,73926005	NPTN	HCN4
rs8039168	chr15,73664722,73664723	9.582e-15	chr15,73664542,73665412	chr15,73923182,73926005	NPTN	HCN4
rs8040533	chr15,73664740,73664741	1.58e-14	chr15,73664542,73665412	chr15,73923182,73926005	NPTN	HCN4
rs16957846	chr15,73677040,73677041	7.604e-09	chr15,73672872,73681965	chr15,73923182,73926005	NPTN	HCN4
rs7174643	chr15,73680300,73680301	1.227e-08	chr15,73672872,73681965	chr15,73923182,73926005	NPTN	HCN4
rs11636535	chr15,73681647,73681648	1.43e-08	chr15,73672872,73681965	chr15,73923182,73926005	NPTN	HCN4
rs6495062	chr15,73682690,73682691	1.045e-08	chr15,73682357,73684646	chr15,73923182,73926005	NPTN	HCN4
rs6495063	chr15,73682707,73682708	1.328e-08	chr15,73682357,73684646	chr15,73923182,73926005	NPTN	HCN4
rs6495064	chr15,73682866,73682867	1.702e-08	chr15,73682357,73684646	chr15,73923182,73926005	NPTN	HCN4
rs7251903	chr19,39184810,39184811	5.999e-06	chr19,39184548,39194497	chr19,39201468,39237515	ACTN4;CAPN12;CTD-2540F13.2	NA
rs11083475	chr19,39188111,39188112	5.716e-06	chr19,39184548,39194497	chr19,39201468,39237515	ACTN4;CAPN12;CTD-2540F13.2	NA
rs3786845	chr19,39195082,39195083	9.795e-06	chr19,39194498,39197060	chr19,39135953,39144510	ACTN4	NA
rs3786845	chr19,39195082,39195083	9.795e-06	chr19,39194498,39197060	chr19,39201468,39237515	ACTN4;CAPN12;CTD-2540F13.2	NA
